# Supplementary material for: Single-cell transcriptomic analysis of neuroepithelial cells and other cell types of the gills of zebrafish (Danio rerio) exposed to hypoxia
Source: Sci Rep. 2022 Jun 16;12:10144. doi: 10.1038/s41598-022-13693-1 (PMC9203529; doi:10.1038/s41598-022-13693-1)
Supplement: Supplementary file 1 — Supplementary Table S1. [file 41598_2022_13693_MOESM1_ESM.xlsx]

## Sheet: All clusters
Supplementary Table S1. Differential expression of genes in corresponding clusters of cells isolated from zebrafish (Danio rerio) and identified following single-cell RNA sequencing analysis. The average log-fold change in expression is provided. Positive values indicate that the gene is highly expressed in the cell cluster compared to other clusters. pct.1, the percentage of cells where the gene…
Gene transcript	P-value	Average log-fold change	pct.1	pct.2	Adjusted P-value	Cell cluster	Gene symbol
sparc	0	2.64662	0.797	0.231	0	Endothelial cells	sparc
apoeb	0	2.50425	0.967	0.584	0	Endothelial cells	apoeb
apoc1	0	2.23996	0.383	0.05	0	Endothelial cells	apoc1
cldni	0	2.11546	0.947	0.49	0	Endothelial cells	cldni
si:ch1073-406l10.2	0	2.01299	0.64	0.201	0	Endothelial cells	si:ch1073-406l10.2
timp2b	0	1.94353	0.541	0.141	0	Endothelial cells	timp2b
col4a3	0	1.91057	0.55	0.047	0	Endothelial cells	col4a3
cldn1	0	1.90018	0.637	0.107	0	Endothelial cells	cldn1
col4a4	0	1.86005	0.521	0.041	0	Endothelial cells	col4a4
si:ch1073-303k11.2	0	1.77535	0.535	0.067	0	Endothelial cells	si:ch1073-303k11.2
bcam	0	1.76552	0.59	0.075	0	Endothelial cells	bcam
f3a	0	1.62504	0.775	0.338	0	Endothelial cells	f3a
cxl34b.11	0	1.61354	0.561	0.151	0	Endothelial cells	cxl34b.11
thy1	0	1.50139	0.701	0.391	0	Endothelial cells	thy1
sulf1	0	1.49759	0.356	0.031	0	Endothelial cells	sulf1
gadd45ga	0	1.482	0.483	0.189	0	Endothelial cells	gadd45ga
inhbb	0	1.43516	0.341	0.062	0	Endothelial cells	inhbb
sult2st1	0	1.35638	0.514	0.264	0	Endothelial cells	sult2st1
limk2	0	1.35176	0.513	0.194	0	Endothelial cells	limk2
cfd	0	1.31925	0.907	0.55	0	Endothelial cells	cfd
myh9a	0	1.31768	0.663	0.316	0	Endothelial cells	myh9a
s100a10b	0	1.30258	0.788	0.435	0	Endothelial cells	s100a10b
steap4	0	1.29793	0.4	0.071	0	Endothelial cells	steap4
akap12b	0	1.28332	0.417	0.083	0	Endothelial cells	akap12b
epgn	0	1.26632	0.667	0.326	0	Endothelial cells	epgn
si:ch73-335l21.4	0	1.2488	0.852	0.623	0	Endothelial cells	si:ch73-335l21.4
si:ch211-117l17.6	0	1.24056	0.399	0.061	0	Endothelial cells	si:ch211-117l17.6
id1	0	1.19066	0.642	0.366	0	Endothelial cells	id1
cxcl14	0	1.18029	0.335	0.088	0	Endothelial cells	cxcl14
lama5	0	1.13576	0.374	0.048	0	Endothelial cells	lama5
si:ch211-178n15.1	0	1.10934	0.397	0.115	0	Endothelial cells	si:ch211-178n15.1
agrn	0	1.1032	0.367	0.055	0	Endothelial cells	agrn
mcl1b	0	1.09087	0.774	0.562	0	Endothelial cells	mcl1b
tmsb1	0	1.08667	0.966	0.811	0	Endothelial cells	tmsb1
dag1	0	1.0761	0.453	0.148	0	Endothelial cells	dag1
epas1b	0	1.0733	0.579	0.302	0	Endothelial cells	epas1b
hsd11b2	0	1.06984	0.3	0.046	0	Endothelial cells	hsd11b2
cfl1l	0	1.04475	0.865	0.633	0	Endothelial cells	cfl1l
rpz5	0	1.03654	0.623	0.314	0	Endothelial cells	rpz5
itgb4	0	1.02446	0.366	0.031	0	Endothelial cells	itgb4
lima1a	0	1.01737	0.783	0.474	0	Endothelial cells	lima1a
fosb	0	1.01736	0.775	0.483	0	Endothelial cells	fosb
htra1b	0	0.999659	0.283	0.037	0	Endothelial cells	htra1b
krt8	0	0.998214	0.887	0.702	0	Endothelial cells	krt8
limch1b	0	0.997455	0.338	0.088	0	Endothelial cells	limch1b
mmp30	0	0.967744	0.281	0.037	0	Endothelial cells	mmp30
col17a1b	0	0.950816	0.288	0.025	0	Endothelial cells	col17a1b
zgc:86896	0	0.935433	0.375	0.076	0	Endothelial cells	zgc:86896
col4a5	0	0.929526	0.34	0.057	0	Endothelial cells	col4a5
marcksl1a	0	0.922473	0.809	0.576	0	Endothelial cells	marcksl1a
si:rp71-77l1.1	0	0.914716	0.621	0.339	0	Endothelial cells	si:rp71-77l1.1
tns1b	0	0.842259	0.255	0.03	0	Endothelial cells	tns1b
acvrl1	0	0.827793	0.325	0.076	0	Endothelial cells	acvrl1
phlda2	0	0.825701	0.879	0.677	0	Endothelial cells	phlda2
zgc:162730	0	0.788558	0.886	0.774	0	Endothelial cells	zgc:162730
fosl1a	0	0.748034	0.817	0.622	0	Endothelial cells	fosl1a
sdc4	0	0.698822	0.867	0.71	0	Endothelial cells	sdc4
si:ch211-222l21.1	0	0.698707	0.856	0.725	0	Endothelial cells	si:ch211-222l21.1
col1a2	0	0.672108	0.269	0.039	0	Endothelial cells	col1a2
ahnak	0	0.655024	0.808	0.518	0	Endothelial cells	ahnak
tmsb4x	0	0.46935	0.986	0.93	0	Endothelial cells	tmsb4x
fat1a	1.43154e-305	0.811973	0.292	0.06	3.0081e-301	Endothelial cells	fat1a
cdh1	8.34538e-305	0.59549	0.824	0.642	1.75362e-300	Endothelial cells	cdh1
gata2a	5.60594e-303	1.01508	0.291	0.06	1.17798e-298	Endothelial cells	gata2a
socs3a	2.83915e-301	1.0654	0.705	0.492	5.9659e-297	Endothelial cells	socs3a
pfn1	4.38213e-301	0.365889	0.913	0.828	9.20816e-297	Endothelial cells	pfn1
gstm.3	2.35249e-299	0.89366	0.349	0.1	4.94328e-295	Endothelial cells	gstm.3
ppap2d	2.02305e-297	0.796418	0.309	0.074	4.25103e-293	Endothelial cells	ppap2d
zgc:158343	2.7554e-294	1.08474	0.656	0.418	5.78992e-290	Endothelial cells	zgc:158343
timp2a	3.10019e-292	0.840824	0.282	0.059	6.51444e-288	Endothelial cells	timp2a
lamb2l	2.22652e-289	0.873656	0.344	0.102	4.67858e-285	Endothelial cells	lamb2l
itgb1b.1	5.00835e-288	0.655196	0.28	0.059	1.05241e-283	Endothelial cells	itgb1b.1
lsp1b	8.05511e-284	1.22504	0.47	0.217	1.69262e-279	Endothelial cells	lsp1b
hpgd	3.18869e-278	0.979831	0.336	0.102	6.70039e-274	Endothelial cells	hpgd
sox11a	7.44896e-273	1.33859	0.3	0.077	1.56525e-268	Endothelial cells	sox11a
abca1b	1.23119e-271	0.787137	0.314	0.085	2.58709e-267	Endothelial cells	abca1b
capn2a	1.5157e-267	0.719687	0.262	0.054	3.18494e-263	Endothelial cells	capn2a
ccl20b	7.37392e-259	1.61334	0.262	0.059	1.54948e-254	Endothelial cells	ccl20b
btg1	1.49677e-258	0.53633	0.924	0.91	3.14517e-254	Endothelial cells	btg1
wls	5.68356e-257	0.790031	0.366	0.132	1.19429e-252	Endothelial cells	wls
CABZ01085139.1	1.62588e-256	0.759906	0.274	0.067	3.41647e-252	Endothelial cells	CABZ01085139.1
cyp26b1	9.14011e-256	0.808483	0.251	0.048	1.92061e-251	Endothelial cells	cyp26b1
junba	1.94858e-253	0.569895	0.887	0.797	4.09454e-249	Endothelial cells	junba
znf703	7.74914e-250	0.873625	0.311	0.094	1.62833e-245	Endothelial cells	znf703
cd9b	1.0903e-249	0.689134	0.722	0.567	2.29104e-245	Endothelial cells	cd9b
si:dkey-112a7.5	1.53374e-248	0.583756	0.77	0.527	3.22284e-244	Endothelial cells	si:dkey-112a7.5
tgif1	2.1349e-248	0.879731	0.624	0.434	4.48607e-244	Endothelial cells	tgif1
tagln2	3.53052e-248	0.548995	0.817	0.682	7.41868e-244	Endothelial cells	tagln2
pak2a	5.08513e-236	0.738339	0.406	0.174	1.06854e-231	Endothelial cells	pak2a
slc35c2	3.9198e-232	0.783955	0.274	0.074	8.23667e-228	Endothelial cells	slc35c2
cd151l	5.20927e-232	0.749082	0.345	0.129	1.09462e-227	Endothelial cells	cd151l
net1	9.2683e-231	1.01578	0.62	0.438	1.94755e-226	Endothelial cells	net1
her6	1.73112e-230	0.976103	0.391	0.157	3.6376e-226	Endothelial cells	her6
spaca4l	2.26471e-229	0.689926	0.576	0.328	4.75884e-225	Endothelial cells	spaca4l
cd44a	1.16467e-228	1.04345	0.406	0.183	2.44732e-224	Endothelial cells	cd44a
ak1	1.44074e-222	0.829384	0.576	0.393	3.02743e-218	Endothelial cells	ak1
cxcl18b	2.22374e-222	1.03774	0.668	0.457	4.67274e-218	Endothelial cells	cxcl18b
nuak1b	3.48682e-211	0.841702	0.408	0.192	7.32685e-207	Endothelial cells	nuak1b
jdp2b	1.1674e-207	1.03688	0.688	0.534	2.45306e-203	Endothelial cells	jdp2b
fosab	3.26933e-205	0.703667	0.856	0.742	6.86985e-201	Endothelial cells	fosab
krt18a.1	1.1071e-202	0.580218	0.893	0.766	2.32635e-198	Endothelial cells	krt18a.1
pim3	4.06026e-197	0.867636	0.368	0.166	8.53181e-193	Endothelial cells	pim3
epas1a	5.53812e-197	0.900401	0.345	0.142	1.16373e-192	Endothelial cells	epas1a
gadd45ba	2.67112e-194	0.881522	0.682	0.535	5.61282e-190	Endothelial cells	gadd45ba
pxna	5.74395e-192	0.721311	0.399	0.198	1.20698e-187	Endothelial cells	pxna
spon1b	3.38925e-190	0.647029	0.281	0.094	7.12184e-186	Endothelial cells	spon1b
tfpia	6.3117e-190	0.725716	0.477	0.27	1.32628e-185	Endothelial cells	tfpia
zgc:195173	9.55678e-187	0.758578	0.412	0.218	2.00817e-182	Endothelial cells	zgc:195173
angptl4	1.87757e-186	0.916996	0.529	0.326	3.94533e-182	Endothelial cells	angptl4
ptprfb	2.66822e-182	0.804207	0.581	0.415	5.60674e-178	Endothelial cells	ptprfb
appa	1.21646e-175	0.585675	0.317	0.123	2.55614e-171	Endothelial cells	appa
cebpd	1.86641e-173	0.90606	0.49	0.299	3.92189e-169	Endothelial cells	cebpd
zgc:153911	6.27779e-171	0.580846	0.747	0.576	1.31915e-166	Endothelial cells	zgc:153911
zgc:101810	2.5345e-168	0.622065	0.295	0.12	5.32574e-164	Endothelial cells	zgc:101810
si:dkey-248g15.3	1.02045e-167	0.778638	0.343	0.145	2.14427e-163	Endothelial cells	si:dkey-248g15.3
tmem176l.1	3.5104e-163	0.616069	0.412	0.218	7.37641e-159	Endothelial cells	tmem176l.1
atf4b	7.2423e-162	0.430262	0.815	0.795	1.52182e-157	Endothelial cells	atf4b
cux1a	6.37354e-161	0.845216	0.357	0.177	1.33927e-156	Endothelial cells	cux1a
midn	1.81334e-160	0.717383	0.691	0.587	3.81037e-156	Endothelial cells	midn
atf3	4.17528e-157	0.803269	0.618	0.464	8.77353e-153	Endothelial cells	atf3
si:dkey-23i12.7	1.23369e-155	0.86544	0.385	0.202	2.59235e-151	Endothelial cells	si:dkey-23i12.7
csrp1a	3.11565e-155	0.703979	0.323	0.15	6.54691e-151	Endothelial cells	csrp1a
ptgs2a	7.40874e-155	0.763403	0.496	0.303	1.5568e-150	Endothelial cells	ptgs2a
krt91	1.4218e-154	0.465696	0.755	0.587	2.98763e-150	Endothelial cells	krt91
rnf130	3.48219e-153	0.645989	0.282	0.112	7.31713e-149	Endothelial cells	rnf130
rac2	1.01174e-152	0.447749	0.499	0.275	2.12597e-148	Endothelial cells	rac2
zgc:92360	1.8183e-151	0.602464	0.292	0.125	3.82079e-147	Endothelial cells	zgc:92360
hbegfa	1.9482e-151	0.874889	0.608	0.464	4.09375e-147	Endothelial cells	hbegfa
actn1	4.66667e-147	0.587866	0.292	0.123	9.80607e-143	Endothelial cells	actn1
ccn1	1.01729e-143	0.587712	0.288	0.119	2.13764e-139	Endothelial cells	ccn1
edn2	7.91972e-141	0.535928	0.332	0.159	1.66417e-136	Endothelial cells	edn2
mvp	3.45109e-139	0.657688	0.665	0.561	7.25179e-135	Endothelial cells	mvp
yap1	4.08795e-137	0.731214	0.364	0.2	8.59001e-133	Endothelial cells	yap1
si:ch73-233k15.2	6.1326e-137	0.758964	0.356	0.19	1.28864e-132	Endothelial cells	si:ch73-233k15.2
ch25h	3.40239e-136	0.911295	0.398	0.224	7.14945e-132	Endothelial cells	ch25h
vaspb	7.28376e-136	0.668283	0.438	0.279	1.53054e-131	Endothelial cells	vaspb
chl1a	2.77569e-135	0.748272	0.361	0.195	5.83256e-131	Endothelial cells	chl1a
aqp3a	3.59358e-135	0.54045	0.466	0.281	7.55119e-131	Endothelial cells	aqp3a
cebpb	2.14588e-134	0.290687	0.827	0.729	4.50913e-130	Endothelial cells	cebpb
si:rp71-1i20.2	1.55323e-132	0.51517	0.254	0.106	3.2638e-128	Endothelial cells	si:rp71-1i20.2
tp63	5.90337e-132	0.65306	0.405	0.234	1.24048e-127	Endothelial cells	tp63
aplp2	8.64895e-129	0.596324	0.4	0.236	1.8174e-124	Endothelial cells	aplp2
anxa2a	1.64843e-123	0.644851	0.628	0.492	3.46385e-119	Endothelial cells	anxa2a
pdlim1	3.26349e-121	0.572237	0.51	0.361	6.85757e-117	Endothelial cells	pdlim1
irs2b	4.55289e-120	0.760504	0.468	0.326	9.56699e-116	Endothelial cells	irs2b
eif1	5.34862e-119	0.362759	0.761	0.777	1.12391e-114	Endothelial cells	eif1
itm2ba	6.45185e-119	0.650372	0.617	0.564	1.35573e-114	Endothelial cells	itm2ba
skilb	1.95063e-111	0.628652	0.256	0.112	4.09887e-107	Endothelial cells	skilb
ackr3b	1.40857e-110	0.724684	0.273	0.131	2.95983e-106	Endothelial cells	ackr3b
cx43.4	9.52511e-110	0.705525	0.37	0.227	2.00151e-105	Endothelial cells	cx43.4
tdh	1.00417e-108	0.567064	0.653	0.582	2.11007e-104	Endothelial cells	tdh
tln1	1.1478e-107	0.453534	0.443	0.276	2.41186e-103	Endothelial cells	tln1
anxa5b	1.48223e-106	0.584638	0.442	0.293	3.1146e-102	Endothelial cells	anxa5b
ctsla	2.31868e-106	0.88395	0.37	0.226	4.87224e-102	Endothelial cells	ctsla
smad7	1.995e-104	0.662396	0.318	0.177	4.1921e-100	Endothelial cells	smad7
jund	2.16954e-103	0.585907	0.628	0.533	4.55886e-99	Endothelial cells	jund
arl5c	6.33619e-102	0.665161	0.419	0.276	1.33142e-97	Endothelial cells	arl5c
elovl1b	8.9574e-100	0.59355	0.501	0.394	1.88222e-95	Endothelial cells	elovl1b
fgfr2	1.19739e-99	0.638481	0.303	0.168	2.51608e-95	Endothelial cells	fgfr2
tpm3	1.62421e-97	0.491547	0.603	0.531	3.41295e-93	Endothelial cells	tpm3
pmp22b	5.62252e-97	0.627614	0.338	0.197	1.18146e-92	Endothelial cells	pmp22b
anxa1a	2.16553e-96	0.604991	0.456	0.307	4.55042e-92	Endothelial cells	anxa1a
trib3	5.71253e-96	0.604093	0.587	0.499	1.20037e-91	Endothelial cells	trib3
gsna	2.78944e-95	0.460363	0.267	0.131	5.86144e-91	Endothelial cells	gsna
b2ml	5.51938e-95	0.275115	0.852	0.875	1.15979e-90	Endothelial cells	b2ml
igf1rb	7.95793e-94	0.706865	0.324	0.189	1.6722e-89	Endothelial cells	igf1rb
si:ch211-15b10.6	5.2392e-93	0.699903	0.444	0.326	1.10091e-88	Endothelial cells	si:ch211-15b10.6
nfkbiaa	8.72291e-92	0.331716	0.74	0.668	1.83294e-87	Endothelial cells	nfkbiaa
si:dkey-7j14.6	2.41939e-90	0.589275	0.477	0.377	5.08385e-86	Endothelial cells	si:dkey-7j14.6
adgrg1.1	3.00708e-90	0.552498	0.254	0.125	6.31878e-86	Endothelial cells	adgrg1.1
tmc6b	2.70981e-89	0.517528	0.312	0.183	5.69413e-85	Endothelial cells	tmc6b
flna	6.45662e-89	0.586653	0.39	0.257	1.35673e-84	Endothelial cells	flna
lifrb	3.15558e-85	0.557064	0.321	0.192	6.63081e-81	Endothelial cells	lifrb
rgs12b	1.29023e-84	0.692225	0.27	0.151	2.71116e-80	Endothelial cells	rgs12b
cotl1	8.30813e-82	0.40293	0.621	0.561	1.74579e-77	Endothelial cells	cotl1
tubb4b	1.50929e-80	0.283453	0.725	0.7	3.17146e-76	Endothelial cells	tubb4b
ier5	1.17527e-79	0.420207	0.733	0.721	2.4696e-75	Endothelial cells	ier5
spint1a	1.20066e-79	0.447219	0.597	0.523	2.52294e-75	Endothelial cells	spint1a
zgc:171775	1.42579e-79	0.492979	0.254	0.139	2.99601e-75	Endothelial cells	zgc:171775
jun	3.41735e-77	0.344691	0.753	0.679	7.18089e-73	Endothelial cells	jun
uacab	2.38547e-75	0.613831	0.272	0.156	5.01259e-71	Endothelial cells	uacab
si:ch211-147a11.3	3.69473e-75	0.52409	0.265	0.151	7.76374e-71	Endothelial cells	si:ch211-147a11.3
ano5b	2.71513e-74	0.605627	0.265	0.153	5.7053e-70	Endothelial cells	ano5b
rhbg	4.42655e-72	0.682492	0.474	0.354	9.30151e-68	Endothelial cells	rhbg
jpt1b	1.28205e-71	0.428161	0.322	0.201	2.69397e-67	Endothelial cells	jpt1b
ahr2	1.57112e-71	0.564934	0.335	0.222	3.30139e-67	Endothelial cells	ahr2
pmaip1	1.84871e-71	0.48665	0.607	0.55	3.8847e-67	Endothelial cells	pmaip1
zgc:153867	2.91942e-71	0.396648	0.645	0.651	6.13458e-67	Endothelial cells	zgc:153867
cxcl8b.1	2.1692e-70	0.400242	0.612	0.491	4.55813e-66	Endothelial cells	cxcl8b.1
pnp5a	3.20664e-67	0.464264	0.582	0.514	6.73811e-63	Endothelial cells	pnp5a
kctd5a	3.73432e-67	0.530197	0.507	0.441	7.84692e-63	Endothelial cells	kctd5a
ca6	8.58517e-66	0.513197	0.318	0.21	1.804e-61	Endothelial cells	ca6
ehd1b	7.64519e-65	0.514876	0.261	0.159	1.60648e-60	Endothelial cells	ehd1b
slco2b1	7.86364e-64	0.384091	0.393	0.271	1.65239e-59	Endothelial cells	slco2b1
id3	1.8057e-62	0.381114	0.564	0.481	3.79432e-58	Endothelial cells	id3
egfra	8.89051e-62	0.548291	0.255	0.153	1.86816e-57	Endothelial cells	egfra
lgals3b	1.2232e-61	0.49045	0.416	0.326	2.57031e-57	Endothelial cells	lgals3b
skia	4.32438e-60	0.478135	0.268	0.167	9.08683e-56	Endothelial cells	skia
si:dkey-16l2.20	1.24439e-58	0.276972	0.535	0.385	2.61484e-54	Endothelial cells	si:dkey-16l2.20
epha2a	4.14554e-58	0.542447	0.379	0.279	8.71102e-54	Endothelial cells	epha2a
dnase1l4.1	1.20002e-57	0.480731	0.433	0.344	2.52161e-53	Endothelial cells	dnase1l4.1
fam107b	2.9565e-57	0.533491	0.3	0.201	6.2125e-53	Endothelial cells	fam107b
dap1b	2.26789e-56	0.381637	0.526	0.476	4.76551e-52	Endothelial cells	dap1b
zfp36l1b	2.63612e-56	0.501802	0.342	0.241	5.53928e-52	Endothelial cells	zfp36l1b
plecb	3.85317e-56	0.462424	0.378	0.269	8.09667e-52	Endothelial cells	plecb
myl12.1	6.58742e-56	0.338015	0.654	0.692	1.38422e-51	Endothelial cells	myl12.1
jak1	2.43712e-55	0.503938	0.574	0.524	5.12113e-51	Endothelial cells	jak1
gadd45bb	3.97094e-55	0.803025	0.464	0.389	8.34413e-51	Endothelial cells	gadd45bb
amotl2b	9.86313e-55	0.487182	0.35	0.245	2.07254e-50	Endothelial cells	amotl2b
ctsk	1.59351e-54	0.378477	0.296	0.2	3.34845e-50	Endothelial cells	ctsk
scarb2a	7.28271e-54	0.49488	0.27	0.169	1.53032e-49	Endothelial cells	scarb2a
SBNO2	1.58824e-53	0.465427	0.567	0.515	3.33737e-49	Endothelial cells	SBNO2
glulb	4.06426e-53	0.415282	0.552	0.481	8.54024e-49	Endothelial cells	glulb
ifi46	2.269e-52	0.45193	0.458	0.375	4.76785e-48	Endothelial cells	ifi46
gsto2	6.85681e-52	0.527215	0.4	0.321	1.44082e-47	Endothelial cells	gsto2
cbx7a	2.56422e-51	0.53818	0.313	0.218	5.3882e-47	Endothelial cells	cbx7a
mid1ip1l	4.21556e-51	0.473545	0.302	0.211	8.85815e-47	Endothelial cells	mid1ip1l
zgc:110339	1.26584e-50	0.663813	0.353	0.277	2.65991e-46	Endothelial cells	zgc:110339
hmgb1b	2.98833e-49	0.387494	0.295	0.199	6.27937e-45	Endothelial cells	hmgb1b
pim1	3.07585e-49	0.403206	0.629	0.595	6.46329e-45	Endothelial cells	pim1
zgc:92161	6.19576e-49	0.394457	0.252	0.162	1.30192e-44	Endothelial cells	zgc:92161
tuba8l4	1.02616e-48	0.278371	0.717	0.729	2.15627e-44	Endothelial cells	tuba8l4
maff	2.6727e-48	0.449411	0.498	0.433	5.61615e-44	Endothelial cells	maff
cx35.4	1.36578e-45	0.42229	0.308	0.225	2.86991e-41	Endothelial cells	cx35.4
myo9b	6.02449e-45	0.48459	0.252	0.167	1.26593e-40	Endothelial cells	myo9b
ccni	8.76775e-45	0.328426	0.639	0.648	1.84237e-40	Endothelial cells	ccni
zgc:173709	9.38386e-45	0.356185	0.262	0.169	1.97183e-40	Endothelial cells	zgc:173709
gcm2	1.08453e-43	0.569505	0.289	0.206	2.27893e-39	Endothelial cells	gcm2
ctnnb1	1.28255e-43	0.479823	0.395	0.326	2.69501e-39	Endothelial cells	ctnnb1
zgc:174863	4.78922e-43	0.487421	0.461	0.418	1.00636e-38	Endothelial cells	zgc:174863
adam8b	2.3476e-42	0.470378	0.26	0.176	4.93302e-38	Endothelial cells	adam8b
mycb	8.11861e-42	0.464316	0.483	0.412	1.70596e-37	Endothelial cells	mycb
calm3a	2.53351e-41	0.439494	0.464	0.41	5.32366e-37	Endothelial cells	calm3a
efna1b	3.15834e-41	0.58805	0.337	0.261	6.63662e-37	Endothelial cells	efna1b
ctnnd1	5.1469e-41	0.488429	0.395	0.325	1.08152e-36	Endothelial cells	ctnnd1
wsb1	5.88158e-41	0.533687	0.324	0.249	1.2359e-36	Endothelial cells	wsb1
arpc5b	3.64706e-40	0.303993	0.252	0.17	7.66357e-36	Endothelial cells	arpc5b
fat2	5.38252e-40	0.437178	0.364	0.282	1.13103e-35	Endothelial cells	fat2
dab2ipb	1.12467e-38	0.353418	0.265	0.18	2.36327e-34	Endothelial cells	dab2ipb
capza1a	1.43026e-37	0.390318	0.373	0.305	3.00541e-33	Endothelial cells	capza1a
id2a	1.68914e-37	0.456897	0.322	0.243	3.54939e-33	Endothelial cells	id2a
jupa	3.85859e-36	0.299427	0.563	0.495	8.10805e-32	Endothelial cells	jupa
zfhx3	5.88447e-36	0.461442	0.435	0.375	1.2365e-31	Endothelial cells	zfhx3
junbb	1.00305e-35	0.351743	0.591	0.558	2.10772e-31	Endothelial cells	junbb
tspan15	2.2665e-35	0.331754	0.251	0.174	4.7626e-31	Endothelial cells	tspan15
svild	4.4711e-34	0.420694	0.31	0.235	9.39513e-30	Endothelial cells	svild
UBB	8.84064e-34	0.275866	0.713	0.736	1.85768e-29	Endothelial cells	UBB
lsr	9.10296e-34	0.423539	0.36	0.296	1.91281e-29	Endothelial cells	lsr
aste1a	1.16938e-33	0.438966	0.274	0.196	2.45722e-29	Endothelial cells	aste1a
il13ra1	1.20815e-33	0.386228	0.288	0.217	2.53869e-29	Endothelial cells	il13ra1
fosl2	9.61252e-33	0.358941	0.558	0.529	2.01988e-28	Endothelial cells	fosl2
il21r.1	1.62296e-32	0.405519	0.256	0.187	3.41032e-28	Endothelial cells	il21r.1
gadd45ab	3.81222e-31	0.478099	0.299	0.235	8.01062e-27	Endothelial cells	gadd45ab
ifi30	9.55294e-31	0.257749	0.523	0.488	2.00736e-26	Endothelial cells	ifi30
aldh9a1a.1	3.84879e-30	0.449338	0.284	0.224	8.08746e-26	Endothelial cells	aldh9a1a.1
adam10a	4.59612e-29	0.357045	0.298	0.233	9.65782e-25	Endothelial cells	adam10a
mpzl2b	7.57224e-29	0.338027	0.271	0.21	1.59116e-24	Endothelial cells	mpzl2b
rsrp1	1.63849e-28	0.391243	0.524	0.491	3.44296e-24	Endothelial cells	rsrp1
cst3	1.6776e-28	0.306502	0.531	0.507	3.52514e-24	Endothelial cells	cst3
klf6a	3.36884e-28	0.347391	0.629	0.611	7.07895e-24	Endothelial cells	klf6a
si:ch73-46j18.5	2.85526e-27	0.319838	0.292	0.231	5.99976e-23	Endothelial cells	si:ch73-46j18.5
ywhaz	2.74064e-26	0.270294	0.542	0.525	5.7589e-22	Endothelial cells	ywhaz
rhoca	3.68798e-26	0.351931	0.256	0.197	7.74955e-22	Endothelial cells	rhoca
gpa33a	4.0278e-25	0.332069	0.365	0.316	8.46362e-21	Endothelial cells	gpa33a
fxyd1	2.39691e-24	0.303817	0.337	0.283	5.03663e-20	Endothelial cells	fxyd1
cavin2b	6.77844e-24	0.330442	0.339	0.28	1.42435e-19	Endothelial cells	cavin2b
s100v2	9.94008e-24	0.252532	0.51	0.448	2.08871e-19	Endothelial cells	s100v2
rin2	2.86148e-23	0.449283	0.287	0.239	6.01284e-19	Endothelial cells	rin2
slc25a55a	3.30835e-22	0.342099	0.577	0.581	6.95183e-18	Endothelial cells	slc25a55a
rap1b	3.77721e-22	0.302746	0.365	0.319	7.93705e-18	Endothelial cells	rap1b
serf2	1.87476e-20	0.298269	0.535	0.561	3.93943e-16	Endothelial cells	serf2
crip1	1.92094e-20	0.447411	0.393	0.365	4.03647e-16	Endothelial cells	crip1
pycard	5.71859e-20	0.316178	0.355	0.309	1.20165e-15	Endothelial cells	pycard
phactr4a	1.30921e-19	0.354976	0.397	0.357	2.75104e-15	Endothelial cells	phactr4a
il6st	1.70575e-19	0.457793	0.359	0.323	3.5843e-15	Endothelial cells	il6st
cdc42ep5	2.00073e-19	0.293785	0.359	0.307	4.20413e-15	Endothelial cells	cdc42ep5
si:dkeyp-9d4.4	2.61296e-19	0.303122	0.427	0.385	5.49062e-15	Endothelial cells	si:dkeyp-9d4.4
arpc1a	8.90401e-18	0.387792	0.364	0.34	1.871e-13	Endothelial cells	arpc1a
irf1b	1.47655e-17	0.414712	0.431	0.406	3.10267e-13	Endothelial cells	irf1b
tuba8l	1.81517e-17	0.262934	0.549	0.552	3.81422e-13	Endothelial cells	tuba8l
sept7a	2.56168e-17	0.367684	0.306	0.267	5.38285e-13	Endothelial cells	sept7a
spry4	5.12955e-17	0.331148	0.285	0.241	1.07787e-12	Endothelial cells	spry4
acin1a	1.17453e-16	0.322281	0.577	0.582	2.46805e-12	Endothelial cells	acin1a
klf3	2.44846e-16	0.398448	0.289	0.251	5.14495e-12	Endothelial cells	klf3
slc25a25a	9.93461e-16	0.385525	0.385	0.354	2.08756e-11	Endothelial cells	slc25a25a
hivep1	2.19633e-15	0.385429	0.266	0.225	4.61514e-11	Endothelial cells	hivep1
gbp	1.0829e-14	0.302116	0.278	0.237	2.2755e-10	Endothelial cells	gbp
btg2	1.50199e-14	0.293133	0.659	0.679	3.15614e-10	Endothelial cells	btg2
st14a	2.14817e-14	0.301427	0.304	0.267	4.51394e-10	Endothelial cells	st14a
nrarpa	3.33211e-14	0.327247	0.343	0.305	7.00176e-10	Endothelial cells	nrarpa
tmem238a	4.89909e-13	0.276488	0.256	0.224	1.02945e-08	Endothelial cells	tmem238a
ccnl1a	4.29383e-12	0.340598	0.464	0.465	9.02263e-08	Endothelial cells	ccnl1a
tax1bp3	7.98195e-12	0.269613	0.251	0.22	1.67725e-07	Endothelial cells	tax1bp3
capns1b	1.88325e-11	0.251397	0.28	0.246	3.95726e-07	Endothelial cells	capns1b
jmjd1cb	1.03796e-10	0.316881	0.268	0.237	2.18107e-06	Endothelial cells	jmjd1cb
CR762483.1	1.18082e-10	0.404945	0.432	0.393	2.48127e-06	Endothelial cells	CR762483.1
tmem54a	2.32865e-10	0.26998	0.278	0.251	4.89318e-06	Endothelial cells	tmem54a
alas1	4.95221e-10	0.296218	0.451	0.45	1.04061e-05	Endothelial cells	alas1
zgc:158701	1.7486e-09	0.999021	0.425	0.409	3.67433e-05	Endothelial cells	zgc:158701
rarga	2.53527e-09	0.274514	0.32	0.301	5.32736e-05	Endothelial cells	rarga
b4galt6	1.3261e-08	0.351672	0.304	0.288	0.000278652	Endothelial cells	b4galt6
nocta	1.73516e-08	0.332083	0.417	0.415	0.00036461	Endothelial cells	nocta
kdm6ba	1.83281e-08	0.294591	0.586	0.603	0.000385128	Endothelial cells	kdm6ba
lxn	6.09146e-08	0.251447	0.295	0.278	0.00128	Endothelial cells	lxn
mknk2b	8.30238e-07	0.310644	0.42	0.425	0.0174458	Endothelial cells	mknk2b
fkbp1aa	1.38156e-06	0.256875	0.49	0.518	0.0290308	Endothelial cells	fkbp1aa
nr1d2a	4.42529e-06	0.292582	0.311	0.298	0.0929886	Endothelial cells	nr1d2a
qkia	4.1251e-05	0.285845	0.348	0.349	0.866807	Endothelial cells	qkia
serp1	7.00573e-05	0.28145	0.37	0.381	1	Endothelial cells	serp1
hivep2a	0.000483903	0.298203	0.274	0.269	1	Endothelial cells	hivep2a
gata3	0.000535046	0.271529	0.307	0.305	1	Endothelial cells	gata3
tax1bp1b	0.000543515	0.292648	0.349	0.357	1	Endothelial cells	tax1bp1b
senp2	0.00253974	0.260045	0.273	0.271	1	Endothelial cells	senp2
mych	0.003789	0.301797	0.304	0.304	1	Endothelial cells	mych
baz2ba	0.00891207	0.305694	0.312	0.325	1	Endothelial cells	baz2ba
cldna	0	1.39698	0.648	0.121	0	Pavement cells	cldna
cldnb	0	1.38347	0.967	0.566	0	Pavement cells	cldnb
aldob	0	1.25997	0.772	0.255	0	Pavement cells	aldob
cldne	0	1.15078	0.82	0.291	0	Pavement cells	cldne
tnfrsf11b	0	1.11672	0.602	0.14	0	Pavement cells	tnfrsf11b
krt17	0	1.06585	0.667	0.178	0	Pavement cells	krt17
cxcl8a	0	1.00246	0.585	0.177	0	Pavement cells	cxcl8a
notch3	0	0.979181	0.646	0.113	0	Pavement cells	notch3
ptgis	0	0.968129	0.65	0.129	0	Pavement cells	ptgis
krt4	0	0.942677	0.881	0.477	0	Pavement cells	krt4
tnfrsf9a	0	0.886375	0.638	0.205	0	Pavement cells	tnfrsf9a
zgc:153665	0	0.873439	0.42	0.093	0	Pavement cells	zgc:153665
cebpa	0	0.799444	0.559	0.128	0	Pavement cells	cebpa
zgc:174888	0	0.781298	0.442	0.113	0	Pavement cells	zgc:174888
il13ra2	0	0.779307	0.387	0.068	0	Pavement cells	il13ra2
rpl22l1	0	0.776546	0.846	0.589	0	Pavement cells	rpl22l1
CR762483.11	0	0.749908	0.767	0.326	0	Pavement cells	CR762483.1
si:dkey-16l2.201	0	0.742004	0.804	0.357	0	Pavement cells	si:dkey-16l2.20
hsd17b12a	0	0.735593	0.469	0.069	0	Pavement cells	hsd17b12a
il11b	0	0.733112	0.413	0.055	0	Pavement cells	il11b
rpl5b	0	0.705269	0.89	0.692	0	Pavement cells	rpl5b
rpl15	0	0.704496	0.953	0.829	0	Pavement cells	rpl15
rpl6	0	0.687178	0.914	0.728	0	Pavement cells	rpl6
rpl23a	0	0.676373	0.953	0.82	0	Pavement cells	rpl23a
rpl7a	0	0.675838	0.97	0.898	0	Pavement cells	rpl7a
rps12	0	0.669652	0.973	0.884	0	Pavement cells	rps12
eef2b	0	0.654855	0.947	0.785	0	Pavement cells	eef2b
dsc2l	0	0.650425	0.516	0.132	0	Pavement cells	dsc2l
rps3a	0	0.649114	0.971	0.881	0	Pavement cells	rps3a
rps4x	0	0.648694	0.952	0.844	0	Pavement cells	rps4x
rplp2l	0	0.64806	0.965	0.862	0	Pavement cells	rplp2l
sox7	0	0.639381	0.347	0.032	0	Pavement cells	sox7
rps6	0	0.638877	0.945	0.816	0	Pavement cells	rps6
rpl4	0	0.636739	0.908	0.734	0	Pavement cells	rpl4
rpl9	0	0.636062	0.961	0.864	0	Pavement cells	rpl9
mgst1.2	0	0.627722	0.607	0.18	0	Pavement cells	mgst1.2
elovl1a	0	0.623097	0.441	0.066	0	Pavement cells	elovl1a
eef1g	0	0.621561	0.945	0.807	0	Pavement cells	eef1g
rhov	0	0.619946	0.678	0.226	0	Pavement cells	rhov
rpl3	0	0.619925	0.971	0.874	0	Pavement cells	rpl3
rack1	0	0.617981	0.948	0.823	0	Pavement cells	rack1
ddx21	0	0.616604	0.717	0.32	0	Pavement cells	ddx21
rplp1	0	0.616331	0.992	0.958	0	Pavement cells	rplp1
rpl17	0	0.611889	0.963	0.877	0	Pavement cells	rpl17
rps7	0	0.606109	0.979	0.913	0	Pavement cells	rps7
perp	0	0.605965	0.768	0.341	0	Pavement cells	perp
rpl18	0	0.603624	0.961	0.873	0	Pavement cells	rpl18
rpl13	0	0.594764	0.97	0.893	0	Pavement cells	rpl13
rpsa	0	0.594577	0.972	0.887	0	Pavement cells	rpsa
cxcl18a.1	0	0.592461	0.586	0.154	0	Pavement cells	cxcl18a.1
rps8a	0	0.591561	0.974	0.912	0	Pavement cells	rps8a
rsl1d1	0	0.582933	0.671	0.24	0	Pavement cells	rsl1d1
rplp0	0	0.577836	0.981	0.923	0	Pavement cells	rplp0
rps9	0	0.573889	0.976	0.916	0	Pavement cells	rps9
ahcy	0	0.568346	0.581	0.184	0	Pavement cells	ahcy
rpl13a	0	0.560403	0.974	0.897	0	Pavement cells	rpl13a
eef1a1l1	0	0.557955	0.995	0.978	0	Pavement cells	eef1a1l1
rps19	0	0.553537	0.973	0.895	0	Pavement cells	rps19
rpl23	0	0.550883	0.976	0.903	0	Pavement cells	rpl23
rpl11	0	0.548185	0.972	0.905	0	Pavement cells	rpl11
rps10	0	0.54351	0.968	0.896	0	Pavement cells	rps10
rps14	0	0.537708	0.974	0.917	0	Pavement cells	rps14
znf750	0	0.537282	0.428	0.06	0	Pavement cells	znf750
si:ch211-157c3.4	0	0.52781	0.345	0.061	0	Pavement cells	si:ch211-157c3.4
akr1b1.2	0	0.527349	0.578	0.174	0	Pavement cells	akr1b1.2
ftr83	0	0.518201	0.449	0.11	0	Pavement cells	ftr83
slc38a5b	0	0.50866	0.631	0.208	0	Pavement cells	slc38a5b
rpl24	0	0.504488	0.974	0.89	0	Pavement cells	rpl24
rps27a	0	0.502756	0.979	0.918	0	Pavement cells	rps27a
fhl3b	0	0.494238	0.425	0.056	0	Pavement cells	fhl3b
hsp90ab1	0	0.489818	0.988	0.945	0	Pavement cells	hsp90ab1
hey1	0	0.485229	0.385	0.074	0	Pavement cells	hey1
paics	0	0.47844	0.501	0.102	0	Pavement cells	paics
zgc:113162	0	0.477277	0.459	0.097	0	Pavement cells	zgc:113162
fgfr3	0	0.452423	0.402	0.062	0	Pavement cells	fgfr3
tgm5l	0	0.431945	0.36	0.06	0	Pavement cells	tgm5l
nectin4a	0	0.39509	0.375	0.066	0	Pavement cells	nectin4a
osbpl7	0	0.367031	0.403	0.073	0	Pavement cells	osbpl7
baiap2l1a	0	0.326164	0.293	0.03	0	Pavement cells	baiap2l1a
gdpd3a	0	0.269407	0.279	0.029	0	Pavement cells	gdpd3a
tlcd1	0	0.267061	0.283	0.026	0	Pavement cells	tlcd1
rpl12	4.6122e-306	0.584783	0.963	0.862	9.69162e-302	Pavement cells	rpl12
RPS17	5.40532e-304	0.57475	0.935	0.832	1.13582e-299	Pavement cells	RPS17
icn2	2.99533e-302	0.77451	0.455	0.123	6.29408e-298	Pavement cells	icn2
rpl5a	3.25384e-302	0.580103	0.912	0.744	6.83729e-298	Pavement cells	rpl5a
rps24	3.92504e-302	0.526531	0.975	0.896	8.24768e-298	Pavement cells	rps24
si:ch211-198c19.3	4.86175e-302	0.550813	0.404	0.092	1.0216e-297	Pavement cells	si:ch211-198c19.3
egr2a	1.10986e-301	0.613814	0.589	0.2	2.33216e-297	Pavement cells	egr2a
rps13	8.25999e-299	0.52787	0.966	0.871	1.73567e-294	Pavement cells	rps13
krt5	8.28701e-299	0.867998	0.892	0.539	1.74135e-294	Pavement cells	krt5
cxcl12a	1.10085e-298	1.04874	0.47	0.137	2.31321e-294	Pavement cells	cxcl12a
rpl32	4.40258e-296	0.551733	0.966	0.895	9.25114e-292	Pavement cells	rpl32
adh5	8.96024e-296	0.582973	0.706	0.321	1.88282e-291	Pavement cells	adh5
si:zfos-2372e4.1	1.04253e-292	0.518954	0.519	0.154	2.19066e-288	Pavement cells	si:zfos-2372e4.1
si:ch211-217k17.7	5.37156e-291	0.414522	0.567	0.187	1.12873e-286	Pavement cells	si:ch211-217k17.7
rps3	9.00313e-291	0.582731	0.931	0.799	1.89183e-286	Pavement cells	rps3
stard14	2.17594e-287	0.407324	0.39	0.089	4.57231e-283	Pavement cells	stard14
rpl8	2.54723e-287	0.555377	0.967	0.879	5.35249e-283	Pavement cells	rpl8
rpl7	1.80111e-286	0.616246	0.957	0.872	3.78468e-282	Pavement cells	rpl7
rps16	1.55387e-284	0.532547	0.953	0.856	3.26515e-280	Pavement cells	rps16
eppk1	1.72377e-284	0.514935	0.616	0.213	3.62215e-280	Pavement cells	eppk1
rps25	3.17262e-284	0.508076	0.968	0.896	6.66662e-280	Pavement cells	rps25
eef1b2	2.90776e-283	0.617117	0.894	0.735	6.11008e-279	Pavement cells	eef1b2
cldn23a	4.13364e-281	0.440786	0.401	0.097	8.68601e-277	Pavement cells	cldn23a
prdx6	7.9568e-280	0.643255	0.624	0.248	1.67196e-275	Pavement cells	prdx6
rpl10a	1.2575e-279	0.584445	0.963	0.878	2.64239e-275	Pavement cells	rpl10a
rpl28	2.02377e-279	0.498954	0.966	0.879	4.25255e-275	Pavement cells	rpl28
rpl34	2.0645e-279	0.521159	0.956	0.838	4.33813e-275	Pavement cells	rpl34
rps23	2.46581e-279	0.549384	0.961	0.897	5.1814e-275	Pavement cells	rps23
nop53	5.30347e-278	0.609051	0.761	0.403	1.11442e-273	Pavement cells	nop53
si:ch211-121a2.2	1.37234e-277	0.530741	0.4	0.104	2.88369e-273	Pavement cells	si:ch211-121a2.2
zgc:163083	3.32932e-277	0.44912	0.571	0.19	6.99591e-273	Pavement cells	zgc:163083
naca	4.76764e-277	0.522447	0.942	0.833	1.00182e-272	Pavement cells	naca
grhl2a	1.46878e-275	0.262531	0.263	0.04	3.08634e-271	Pavement cells	grhl2a
rps2	3.24849e-275	0.557053	0.978	0.922	6.82604e-271	Pavement cells	rps2
rpl21	2.07521e-272	0.518812	0.962	0.879	4.36063e-268	Pavement cells	rpl21
mycn	1.55468e-268	0.357374	0.396	0.098	3.26685e-264	Pavement cells	mycn
arl4d	3.4163e-268	0.339818	0.342	0.074	7.17868e-264	Pavement cells	arl4d
rps5	7.31467e-268	0.532431	0.966	0.895	1.53703e-263	Pavement cells	rps5
rpl18a	3.7923e-267	0.559016	0.963	0.881	7.96875e-263	Pavement cells	rpl18a
rpl27	1.44027e-263	0.529235	0.948	0.85	3.02643e-259	Pavement cells	rpl27
rpl36a	5.24331e-263	0.516473	0.966	0.888	1.10178e-258	Pavement cells	rpl36a
fabp3	3.52718e-262	0.495949	0.739	0.339	7.41166e-258	Pavement cells	fabp3
rps18	3.9717e-262	0.552989	0.923	0.773	8.34574e-258	Pavement cells	rps18
il17rc	9.82691e-260	0.305904	0.476	0.138	2.06493e-255	Pavement cells	il17rc
rps15a	4.44771e-257	0.51701	0.958	0.855	9.34597e-253	Pavement cells	rps15a
vgll4l	7.7717e-256	0.401852	0.52	0.171	1.63307e-251	Pavement cells	vgll4l
degs2	1.8953e-253	0.358966	0.328	0.071	3.98259e-249	Pavement cells	degs2
si:dkey-151g10.6	2.84625e-253	0.468854	0.994	0.967	5.98082e-249	Pavement cells	si:dkey-151g10.6
krt911	1.06837e-252	0.745973	0.907	0.589	2.24496e-248	Pavement cells	krt91
rpl31	1.71514e-252	0.500579	0.961	0.881	3.60403e-248	Pavement cells	rpl31
mibp2	3.07593e-252	0.682257	0.757	0.472	6.46345e-248	Pavement cells	mibp2
rpl35	2.15015e-248	0.506421	0.955	0.862	4.51811e-244	Pavement cells	rpl35
uba52	5.42226e-248	0.473545	0.958	0.881	1.13938e-243	Pavement cells	uba52
evpla	7.21472e-248	0.364805	0.4	0.106	1.51603e-243	Pavement cells	evpla
cxcl8b.11	2.41974e-247	0.875822	0.834	0.467	5.08459e-243	Pavement cells	cxcl8b.1
elf3	2.91992e-245	0.344584	0.757	0.334	6.13562e-241	Pavement cells	elf3
si:dkey-239h2.3	1.85053e-244	0.297736	0.364	0.091	3.88853e-240	Pavement cells	si:dkey-239h2.3
zgc:92242	2.77217e-243	0.462873	0.644	0.262	5.82516e-239	Pavement cells	zgc:92242
slco2b11	4.56591e-242	0.533764	0.637	0.242	9.59434e-238	Pavement cells	slco2b1
rps11	4.28167e-241	0.502545	0.953	0.855	8.99708e-237	Pavement cells	rps11
rpl30	6.13782e-241	0.477716	0.953	0.868	1.28974e-236	Pavement cells	rpl30
ak2	6.30387e-241	0.492388	0.672	0.32	1.32463e-236	Pavement cells	ak2
si:dkey-112a7.51	1.21625e-240	0.947295	0.834	0.565	2.55572e-236	Pavement cells	si:dkey-112a7.5
hacd2	2.38122e-240	0.254536	0.358	0.088	5.00366e-236	Pavement cells	hacd2
rps26l	4.2069e-240	0.490751	0.955	0.855	8.83997e-236	Pavement cells	rps26l
rassf6	3.07939e-239	0.330793	0.425	0.121	6.47071e-235	Pavement cells	rassf6
rps15	7.399e-239	0.475516	0.966	0.884	1.55475e-234	Pavement cells	rps15
zgc:77439	2.27489e-237	0.565511	0.378	0.103	4.78022e-233	Pavement cells	zgc:77439
krt97	6.06558e-236	0.508232	0.485	0.16	1.27456e-231	Pavement cells	krt97
selenoh	2.89049e-235	0.279364	0.395	0.108	6.07379e-231	Pavement cells	selenoh
rpz2	7.86262e-235	0.44413	0.599	0.238	1.65217e-230	Pavement cells	rpz2
rpl10	4.03868e-234	0.533529	0.96	0.882	8.48647e-230	Pavement cells	rpl10
tcnbb	2.23705e-230	0.619318	0.331	0.081	4.7007e-226	Pavement cells	tcnbb
amotl2b1	1.11426e-229	0.412859	0.581	0.216	2.34139e-225	Pavement cells	amotl2b
si:ch211-153b23.5	4.97406e-227	0.477907	0.267	0.053	1.0452e-222	Pavement cells	si:ch211-153b23.5
rps27.1	1.25862e-226	0.449017	0.958	0.874	2.64474e-222	Pavement cells	rps27.1
eif2s1b	2.03392e-226	0.445411	0.654	0.3	4.27388e-222	Pavement cells	eif2s1b
rpl37.1	2.26514e-223	0.510133	0.953	0.859	4.75973e-219	Pavement cells	rpl37.1
anxa1c	1.06799e-222	0.797017	0.514	0.193	2.24417e-218	Pavement cells	anxa1c
fat21	2.3913e-222	0.352044	0.622	0.241	5.02484e-218	Pavement cells	fat2
si:dkeyp-9d4.41	3.34918e-221	0.422562	0.735	0.324	7.03763e-217	Pavement cells	si:dkeyp-9d4.4
dnmbp	7.84307e-217	0.262714	0.729	0.318	1.64806e-212	Pavement cells	dnmbp
faua	5.84073e-216	0.475092	0.943	0.842	1.22731e-211	Pavement cells	faua
rpl36	3.88982e-215	0.450888	0.953	0.846	8.17367e-211	Pavement cells	rpl36
mid1ip1a	4.3001e-214	0.398386	0.441	0.142	9.03579e-210	Pavement cells	mid1ip1a
nop10	7.54029e-214	0.296861	0.457	0.15	1.58444e-209	Pavement cells	nop10
rpl19	2.62683e-212	0.451342	0.979	0.937	5.51976e-208	Pavement cells	rpl19
npm1a	1.43312e-211	0.500569	0.63	0.28	3.01142e-207	Pavement cells	npm1a
efna1a	2.0642e-211	0.268202	0.341	0.089	4.3375e-207	Pavement cells	efna1a
egr3	3.45072e-210	0.310137	0.453	0.147	7.25101e-206	Pavement cells	egr3
gtpbp4	4.56757e-209	0.529065	0.739	0.435	9.59784e-205	Pavement cells	gtpbp4
rps28	5.42403e-208	0.476674	0.944	0.831	1.13975e-203	Pavement cells	rps28
zgc:1539111	2.98564e-207	0.540058	0.903	0.578	6.27373e-203	Pavement cells	zgc:153911
si:ch211-69b7.6	3.98148e-207	0.346468	0.334	0.087	8.36628e-203	Pavement cells	si:ch211-69b7.6
zgc:171772	3.83807e-204	0.430569	0.962	0.879	8.06494e-200	Pavement cells	zgc:171772
ptgs2a1	2.64027e-203	0.43321	0.687	0.302	5.548e-199	Pavement cells	ptgs2a
twistnb	2.94072e-201	0.262866	0.366	0.106	6.17933e-197	Pavement cells	twistnb
stmn1a	2.70815e-200	0.421874	0.274	0.063	5.69063e-196	Pavement cells	stmn1a
nop2	5.01583e-199	0.264093	0.367	0.106	1.05398e-194	Pavement cells	nop2
pprc1	1.12686e-198	0.265365	0.388	0.118	2.36788e-194	Pavement cells	pprc1
ms4a17a.2	8.88281e-198	0.31436	0.409	0.13	1.86654e-193	Pavement cells	ms4a17a.2
krt18a.11	6.25678e-197	0.571063	0.952	0.78	1.31474e-192	Pavement cells	krt18a.1
si:ch73-56d11.5	2.75399e-196	0.36835	0.539	0.207	5.78696e-192	Pavement cells	si:ch73-56d11.5
rhbg1	5.60349e-196	0.430172	0.693	0.331	1.17746e-191	Pavement cells	rhbg
frmd4ba	4.40265e-195	0.261723	0.556	0.214	9.2513e-191	Pavement cells	frmd4ba
rsl24d1	1.35315e-194	0.495737	0.871	0.689	2.84337e-190	Pavement cells	rsl24d1
wu:fb18f06	2.88486e-194	0.341481	0.435	0.144	6.06195e-190	Pavement cells	wu:fb18f06
btf3	1.32369e-193	0.485662	0.892	0.744	2.78146e-189	Pavement cells	btf3
capns1a	1.8106e-193	0.378879	0.641	0.298	3.80461e-189	Pavement cells	capns1a
ms4a17a.5	2.13839e-193	0.337191	0.336	0.095	4.49341e-189	Pavement cells	ms4a17a.5
rpl35a	2.93098e-192	0.462414	0.937	0.836	6.15886e-188	Pavement cells	rpl35a
eif3s6ip	1.86629e-191	0.415398	0.612	0.292	3.92163e-187	Pavement cells	eif3s6ip
rps17	5.99473e-189	0.395032	0.906	0.723	1.25967e-184	Pavement cells	rps17
dspa	1.13781e-188	0.343255	0.672	0.302	2.39089e-184	Pavement cells	dspa
rpl14	7.92416e-188	0.366358	0.96	0.882	1.6651e-183	Pavement cells	rpl14
nrarpa1	1.25711e-181	0.354515	0.601	0.255	2.64157e-177	Pavement cells	nrarpa
cct4	6.50994e-181	0.394545	0.661	0.333	1.36793e-176	Pavement cells	cct4
pno1	1.85924e-180	0.361251	0.605	0.28	3.90682e-176	Pavement cells	pno1
ms4a17a.4	2.91616e-180	0.306235	0.412	0.138	6.12773e-176	Pavement cells	ms4a17a.4
cnn2	2.93124e-180	0.406843	0.663	0.325	6.15942e-176	Pavement cells	cnn2
eif3ha	4.08284e-180	0.422067	0.68	0.373	8.57927e-176	Pavement cells	eif3ha
ppiaa	9.81641e-175	0.405022	0.909	0.762	2.06272e-170	Pavement cells	ppiaa
caprin1b	1.42982e-173	0.308492	0.646	0.307	3.00449e-169	Pavement cells	caprin1b
pkp3a	1.92242e-173	0.269649	0.638	0.284	4.03959e-169	Pavement cells	pkp3a
rpl39	4.09115e-173	0.439528	0.948	0.878	8.59673e-169	Pavement cells	rpl39
tpt1	5.92281e-173	0.428827	0.926	0.801	1.24456e-168	Pavement cells	tpt1
ola1	1.448e-170	0.389678	0.667	0.355	3.04268e-166	Pavement cells	ola1
dusp5	2.88039e-170	0.326547	0.685	0.341	6.05256e-166	Pavement cells	dusp5
atp8a2	8.79767e-170	0.377085	0.292	0.082	1.84865e-165	Pavement cells	atp8a2
eif3d	8.56773e-168	0.394214	0.713	0.403	1.80034e-163	Pavement cells	eif3d
cct7	9.49241e-168	0.268459	0.552	0.232	1.99464e-163	Pavement cells	cct7
ptgs2b	3.69703e-165	0.330128	0.399	0.14	7.76856e-161	Pavement cells	ptgs2b
tmem176l.4	6.02839e-164	0.328458	0.685	0.327	1.26675e-159	Pavement cells	tmem176l.4
dkc1	2.58543e-163	0.252721	0.322	0.098	5.43276e-159	Pavement cells	dkc1
b3gnt5a	3.64614e-163	0.290716	0.454	0.173	7.66163e-159	Pavement cells	b3gnt5a
eef1da	1.12041e-162	0.409586	0.797	0.55	2.35431e-158	Pavement cells	eef1da
eif3i	3.26748e-162	0.299152	0.593	0.278	6.86595e-158	Pavement cells	eif3i
eif2s3	1.08836e-159	0.392349	0.683	0.383	2.28696e-155	Pavement cells	eif2s3
serbp1a	1.36518e-158	0.381601	0.898	0.735	2.86866e-154	Pavement cells	serbp1a
aqp3a1	1.07988e-157	0.348842	0.634	0.284	2.26914e-153	Pavement cells	aqp3a
eif3c	2.00386e-157	0.333972	0.683	0.361	4.21071e-153	Pavement cells	eif3c
rps26	2.23577e-157	0.417751	0.882	0.737	4.69803e-153	Pavement cells	rps26
rpl22	4.20937e-156	0.382081	0.916	0.798	8.84516e-152	Pavement cells	rpl22
epcam	4.50832e-155	0.456715	0.979	0.83	9.47334e-151	Pavement cells	epcam
zgc:77486.1	3.7624e-153	0.360866	0.608	0.287	7.90592e-149	Pavement cells	zgc:77486.1
tagln21	1.52472e-152	0.425786	0.908	0.691	3.2039e-148	Pavement cells	tagln2
rpl29	2.17175e-151	0.419852	0.898	0.73	4.5635e-147	Pavement cells	rpl29
cdc42ep51	3.15791e-150	0.256099	0.596	0.265	6.63573e-146	Pavement cells	cdc42ep5
nop56	1.71276e-149	0.307879	0.646	0.318	3.59902e-145	Pavement cells	nop56
jupa1	9.47913e-149	0.349882	0.803	0.456	1.99185e-144	Pavement cells	jupa
eif3s10	6.95679e-147	0.308345	0.683	0.357	1.46183e-142	Pavement cells	eif3s10
anxa2a1	1.85255e-144	0.281783	0.837	0.474	3.89275e-140	Pavement cells	anxa2a
nsa2	1.18942e-143	0.406356	0.814	0.6	2.49933e-139	Pavement cells	nsa2
cxcl18b1	1.86306e-142	0.255161	0.811	0.47	3.91484e-138	Pavement cells	cxcl18b
eif5a	5.98057e-141	0.369727	0.664	0.385	1.2567e-136	Pavement cells	eif5a
rps21	4.96723e-139	0.376202	0.93	0.818	1.04376e-134	Pavement cells	rps21
krt15	6.91428e-137	0.806915	0.288	0.094	1.4529e-132	Pavement cells	krt15
eif4a1b	2.48194e-136	0.360721	0.711	0.431	5.21531e-132	Pavement cells	eif4a1b
cct6a	8.86722e-136	0.305036	0.66	0.358	1.86327e-131	Pavement cells	cct6a
fosl1a1	3.83986e-135	0.38621	0.927	0.64	8.06869e-131	Pavement cells	fosl1a
cycsb	2.12974e-134	0.356205	0.826	0.545	4.47521e-130	Pavement cells	cycsb
oclna	4.92618e-132	0.328593	0.782	0.436	1.03514e-127	Pavement cells	oclna
cyp2aa7	1.18017e-128	0.36263	0.403	0.161	2.4799e-124	Pavement cells	cyp2aa7
anxa1a1	2.3219e-128	0.338415	0.608	0.305	4.87902e-124	Pavement cells	anxa1a
eif3m	9.25596e-127	0.359921	0.761	0.516	1.94495e-122	Pavement cells	eif3m
ccl19a.2	1.96107e-123	1.01253	0.329	0.13	4.12081e-119	Pavement cells	ccl19a.2
phlda21	1.31616e-122	0.261574	0.954	0.704	2.76564e-118	Pavement cells	phlda2
nme2b.1	4.60192e-118	0.354175	0.934	0.833	9.67001e-114	Pavement cells	nme2b.1
rps29	5.03361e-116	0.327133	0.945	0.833	1.05771e-111	Pavement cells	rps29
rpl38	4.34885e-115	0.360143	0.877	0.703	9.13824e-111	Pavement cells	rpl38
eif3ea	2.7331e-114	0.347801	0.724	0.485	5.74307e-110	Pavement cells	eif3ea
spaca4l1	8.25825e-112	0.263763	0.683	0.358	1.73531e-107	Pavement cells	spaca4l
ahnak1	7.18739e-111	0.315603	0.909	0.559	1.51029e-106	Pavement cells	ahnak
ybx1	8.87612e-109	0.278073	0.929	0.812	1.86514e-104	Pavement cells	ybx1
cldn7b	8.29852e-105	0.374053	0.862	0.562	1.74377e-100	Pavement cells	cldn7b
eif3ba	6.69677e-103	0.275339	0.652	0.386	1.40719e-98	Pavement cells	eif3ba
vdac2	3.94712e-99	0.264404	0.717	0.459	8.29408e-95	Pavement cells	vdac2
ccl25b	1.38749e-92	1.00286	0.615	0.392	2.91552e-88	Pavement cells	ccl25b
ncl	7.10492e-90	0.254063	0.769	0.502	1.49296e-85	Pavement cells	ncl
il15	4.62567e-86	0.260385	0.263	0.106	9.71992e-82	Pavement cells	il15
egr1	6.43294e-64	0.296604	0.618	0.375	1.35175e-59	Pavement cells	egr1
zgc:1587011	2.07539e-56	0.270739	0.57	0.379	4.36102e-52	Pavement cells	zgc:158701
srgn	0	2.90861	0.807	0.15	0	Leukocytes	srgn
tnfrsf9b	0	2.74304	0.652	0.02	0	Leukocytes	tnfrsf9b
ccr9a	0	2.60269	0.797	0.068	0	Leukocytes	ccr9a
si:dkey-27i16.2	0	2.55895	0.624	0.065	0	Leukocytes	si:dkey-27i16.2
laptm5	0	2.33032	0.77	0.043	0	Leukocytes	laptm5
tnfb	0	2.32768	0.331	0.055	0	Leukocytes	tnfb
tagapa	0	2.20153	0.655	0.17	0	Leukocytes	tagapa
ccl36.1	0	2.19275	0.292	0.016	0	Leukocytes	ccl36.1
sla2	0	1.89874	0.414	0.016	0	Leukocytes	sla2
coro1a	0	1.88687	0.705	0.058	0	Leukocytes	coro1a
ptprc	0	1.84202	0.66	0.018	0	Leukocytes	ptprc
zgc:64051	0	1.83843	0.686	0.034	0	Leukocytes	zgc:64051
si:ch211-102c2.4	0	1.83085	0.459	0.013	0	Leukocytes	si:ch211-102c2.4
BX248082.2	0	1.7995	0.428	0.024	0	Leukocytes	BX248082.2
fcer1gl	0	1.64652	0.272	0.025	0	Leukocytes	fcer1gl
wasb	0	1.61429	0.59	0.02	0	Leukocytes	wasb
ptpn4b	0	1.60014	0.428	0.017	0	Leukocytes	ptpn4b
rgs13	0	1.5998	0.681	0.111	0	Leukocytes	rgs13
fcer1g	0	1.59331	0.441	0.008	0	Leukocytes	fcer1g
arpc1b	0	1.58372	0.705	0.216	0	Leukocytes	arpc1b
BX901920.1	0	1.5474	0.357	0.028	0	Leukocytes	BX901920.1
TAGAP	0	1.54592	0.496	0.023	0	Leukocytes	TAGAP
BX120005.2	0	1.54158	0.304	0.018	0	Leukocytes	BX120005.2
pde4ba	0	1.50209	0.738	0.348	0	Leukocytes	pde4ba
syk	0	1.46593	0.486	0.014	0	Leukocytes	syk
si:ch211-119e14.1	0	1.39893	0.423	0.015	0	Leukocytes	si:ch211-119e14.1
stk17al	0	1.3768	0.603	0.199	0	Leukocytes	stk17al
si:ch211-226m16.2	0	1.37192	0.607	0.234	0	Leukocytes	si:ch211-226m16.2
BX322618.1	0	1.36612	0.309	0.012	0	Leukocytes	BX322618.1
vsir	0	1.34931	0.46	0.069	0	Leukocytes	vsir
runx3	0	1.31321	0.47	0.052	0	Leukocytes	runx3
traf1	0	1.30997	0.351	0.025	0	Leukocytes	traf1
itgae.2	0	1.26739	0.435	0.007	0	Leukocytes	itgae.2
si:ch211-153b23.7	0	1.25859	0.385	0.03	0	Leukocytes	si:ch211-153b23.7
ZC3H12A	0	1.24122	0.528	0.143	0	Leukocytes	ZC3H12A
spty2d1	0	1.22371	0.424	0.06	0	Leukocytes	spty2d1
nfkbie	0	1.1899	0.546	0.177	0	Leukocytes	nfkbie
lcp2a	0	1.18947	0.408	0.02	0	Leukocytes	lcp2a
si:dkeyp-68b7.12	0	1.17872	0.421	0.01	0	Leukocytes	si:dkeyp-68b7.12
si:ch211-212g7.6	0	1.163	0.397	0.053	0	Leukocytes	si:ch211-212g7.6
arhgap45b	0	1.07871	0.415	0.018	0	Leukocytes	arhgap45b
msna	0	1.04972	0.622	0.228	0	Leukocytes	msna
wasa	0	1.04761	0.409	0.03	0	Leukocytes	wasa
dub	0	1.04224	0.394	0.036	0	Leukocytes	dub
rab44	0	1.02541	0.277	0.005	0	Leukocytes	rab44
ppp1r18	0	1.01474	0.394	0.021	0	Leukocytes	ppp1r18
si:dkey-260g12.1	0	1.01041	0.295	0.005	0	Leukocytes	si:dkey-260g12.1
si:dkey-185m8.2	0	1.00774	0.285	0.014	0	Leukocytes	si:dkey-185m8.2
il10ra	0	0.989149	0.251	0.009	0	Leukocytes	il10ra
si:ch73-248e21.5	0	0.987887	0.314	0.012	0	Leukocytes	si:ch73-248e21.5
pfn11	0	0.977825	0.947	0.844	0	Leukocytes	pfn1
si:ch211-196f2.6	0	0.966852	0.253	0.005	0	Leukocytes	si:ch211-196f2.6
si:dkey-262k9.4	0	0.964607	0.368	0.034	0	Leukocytes	si:dkey-262k9.4
lcp1	0	0.933093	0.348	0.03	0	Leukocytes	lcp1
wipf1a	0	0.922701	0.339	0.021	0	Leukocytes	wipf1a
plek	0	0.912559	0.271	0.012	0	Leukocytes	plek
si:dkeyp-85e10.3	0	0.912287	0.272	0.006	0	Leukocytes	si:dkeyp-85e10.3
vaspa	0	0.903639	0.336	0.018	0	Leukocytes	vaspa
fermt3a	0	0.9032	0.322	0.005	0	Leukocytes	fermt3a
myh11a	0	0.881936	0.343	0.022	0	Leukocytes	myh11a
syne1b	0	0.878299	0.277	0.01	0	Leukocytes	syne1b
si:ch211-150o23.2	0	0.876701	0.28	0.022	0	Leukocytes	si:ch211-150o23.2
ptpn6	0	0.838758	0.31	0.044	0	Leukocytes	ptpn6
CU019662.1	0	0.821078	0.259	0.009	0	Leukocytes	CU019662.1
sept9b	0	0.816528	0.281	0.024	0	Leukocytes	sept9b
grap2b	0	0.814026	0.34	0.048	0	Leukocytes	grap2b
slc44a2	0	0.780887	0.288	0.039	0	Leukocytes	slc44a2
ccdc88b	0	0.713388	0.252	0.024	0	Leukocytes	ccdc88b
agap2	0	0.698611	0.259	0.015	0	Leukocytes	agap2
gnai2b	0	0.643813	0.254	0.022	0	Leukocytes	gnai2b
nfkbiab	2.26452e-306	1.11108	0.866	0.594	4.75844e-302	Leukocytes	nfkbiab
sat1a.2	3.86304e-302	0.841421	0.892	0.736	8.1174e-298	Leukocytes	sat1a.2
si:dkey-25e12.3	1.59559e-301	1.26635	0.534	0.19	3.35281e-297	Leukocytes	si:dkey-25e12.3
arhgdig	4.85126e-298	1.08286	0.714	0.399	1.0194e-293	Leukocytes	arhgdig
eno1a	2.15204e-285	0.983218	0.455	0.135	4.52209e-281	Leukocytes	eno1a
hck	7.68366e-278	0.889362	0.279	0.043	1.61457e-273	Leukocytes	hck
C18H15orf48	3.07664e-258	0.839528	0.399	0.107	6.46495e-254	Leukocytes	C18H15orf48
cd83	3.25363e-257	1.2573	0.311	0.063	6.83685e-253	Leukocytes	cd83
rps171	1.13526e-252	0.86801	0.866	0.738	2.38552e-248	Leukocytes	rps17
il34	4.92127e-252	1.38366	0.282	0.053	1.03411e-247	Leukocytes	il34
nfkbiaa1	5.19261e-252	1.1589	0.875	0.664	1.09112e-247	Leukocytes	nfkbiaa
n4bp1	1.53609e-244	1.07903	0.52	0.205	3.22779e-240	Leukocytes	n4bp1
si:dkey-171c9.3	2.36131e-244	0.664576	0.273	0.049	4.96182e-240	Leukocytes	si:dkey-171c9.3
mpp1	5.83065e-232	0.886632	0.316	0.073	1.22519e-227	Leukocytes	mpp1
rab8b	2.32625e-229	0.646648	0.271	0.052	4.88816e-225	Leukocytes	rab8b
cmip	3.37187e-229	0.941339	0.477	0.178	7.0853e-225	Leukocytes	cmip
plin2	1.1547e-227	1.11088	0.282	0.059	2.42638e-223	Leukocytes	plin2
si:ch211-136m16.8	2.50168e-226	1.03226	0.334	0.083	5.25678e-222	Leukocytes	si:ch211-136m16.8
ctss2.1	8.02432e-222	1.53703	0.384	0.119	1.68615e-217	Leukocytes	ctss2.1
bida	1.99218e-214	0.851644	0.406	0.131	4.18616e-210	Leukocytes	bida
rps6ka1	1.77892e-211	0.696171	0.293	0.067	3.73805e-207	Leukocytes	rps6ka1
zgc:77650	5.05986e-211	1.04319	0.605	0.325	1.06323e-206	Leukocytes	zgc:77650
RASSF5	7.87429e-211	0.76735	0.322	0.081	1.65462e-206	Leukocytes	RASSF5
grasp	6.74405e-206	0.837141	0.345	0.095	1.41713e-201	Leukocytes	grasp
sik1	3.62579e-200	0.977358	0.532	0.234	7.61887e-196	Leukocytes	sik1
rac21	5.44005e-193	0.725801	0.63	0.31	1.14312e-188	Leukocytes	rac2
skap2	8.63135e-191	0.610863	0.287	0.069	1.81371e-186	Leukocytes	skap2
cfl1	7.51818e-187	0.898131	0.741	0.528	1.57979e-182	Leukocytes	cfl1
si:dkey-151g10.61	7.60266e-183	0.539024	0.979	0.971	1.59755e-178	Leukocytes	si:dkey-151g10.6
rel	1.42562e-179	0.984068	0.564	0.302	2.99565e-175	Leukocytes	rel
akap13	7.39102e-179	0.776785	0.361	0.117	1.55307e-174	Leukocytes	akap13
mrps15	2.27913e-175	0.912678	0.304	0.091	4.78913e-171	Leukocytes	mrps15
mob1a	1.14514e-172	0.73004	0.403	0.158	2.40628e-168	Leukocytes	mob1a
RASA2	6.74876e-171	0.876837	0.426	0.17	1.41812e-166	Leukocytes	RASA2
stk17b	2.36962e-169	0.777025	0.312	0.096	4.97928e-165	Leukocytes	stk17b
tmsb4x1	6.2288e-167	0.519178	0.988	0.944	1.30886e-162	Leukocytes	tmsb4x
plk3	3.36243e-165	1.15831	0.53	0.289	7.06547e-161	Leukocytes	plk3
mcl1a	7.67451e-164	0.533083	0.941	0.866	1.61265e-159	Leukocytes	mcl1a
reep5	8.30635e-160	1.05813	0.633	0.442	1.74541e-155	Leukocytes	reep5
CR936442.1	3.68013e-158	1.5698	0.492	0.237	7.73306e-154	Leukocytes	CR936442.1
ncaldb	1.34843e-154	0.681363	0.296	0.09	2.83346e-150	Leukocytes	ncaldb
dusp2	1.56326e-153	1.3348	0.598	0.382	3.28488e-149	Leukocytes	dusp2
pgam1a	7.71721e-152	0.794337	0.373	0.151	1.62162e-147	Leukocytes	pgam1a
ccnd2a	2.28096e-150	0.690262	0.271	0.078	4.79299e-146	Leukocytes	ccnd2a
birc2	5.73554e-149	0.863629	0.427	0.192	1.20521e-144	Leukocytes	birc2
rps291	9.91817e-149	0.503051	0.91	0.845	2.0841e-144	Leukocytes	rps29
cebpb1	8.72073e-144	0.872599	0.847	0.751	1.83249e-139	Leukocytes	cebpb
cremb	2.39001e-138	0.671723	0.306	0.099	5.02214e-134	Leukocytes	cremb
rpl231	2.53357e-136	0.485367	0.941	0.913	5.3238e-132	Leukocytes	rpl23
CR753876.1	7.8101e-136	1.26912	0.286	0.096	1.64114e-131	Leukocytes	CR753876.1
si:ch211-256a21.4	1.69289e-135	1.01472	0.258	0.078	3.55726e-131	Leukocytes	si:ch211-256a21.4
nme2b.11	3.50788e-133	0.472342	0.894	0.845	7.37111e-129	Leukocytes	nme2b.1
si:ch211-196l7.4	2.41869e-131	0.652118	0.769	0.576	5.08239e-127	Leukocytes	si:ch211-196l7.4
rpl141	1.05904e-130	0.380484	0.938	0.889	2.22537e-126	Leukocytes	rpl14
ponzr6	2.44967e-129	0.606552	0.331	0.117	5.14749e-125	Leukocytes	ponzr6
si:dkeyp-27c8.2	2.36679e-128	0.947457	0.397	0.185	4.97334e-124	Leukocytes	si:dkeyp-27c8.2
odc1	1.09344e-126	0.965594	0.413	0.203	2.29765e-122	Leukocytes	odc1
ponzr1	2.12379e-126	0.7843	0.429	0.208	4.46272e-122	Leukocytes	ponzr1
calm1b	1.12899e-124	0.656453	0.514	0.28	2.37235e-120	Leukocytes	calm1b
pkma	1.31477e-124	0.724631	0.554	0.342	2.76273e-120	Leukocytes	pkma
si:dkey-33i11.9	1.59817e-123	1.48721	0.386	0.187	3.35823e-119	Leukocytes	si:dkey-33i11.9
pnrc2	6.45841e-123	0.454409	0.957	0.906	1.3571e-118	Leukocytes	pnrc2
b2m	5.31816e-114	0.383335	0.973	0.927	1.1175e-109	Leukocytes	b2m
nfkb2	2.27936e-113	0.630695	0.376	0.168	4.78962e-109	Leukocytes	nfkb2
optn	3.94806e-112	0.708946	0.397	0.193	8.29606e-108	Leukocytes	optn
si:ch211-195b13.1	1.05674e-111	0.799039	0.358	0.16	2.22053e-107	Leukocytes	si:ch211-195b13.1
cxcr4b	1.48076e-110	0.945446	0.54	0.336	3.11152e-106	Leukocytes	cxcr4b
rpl391	3.87245e-109	0.421638	0.919	0.886	8.13719e-105	Leukocytes	rpl39
rps26l1	1.14117e-108	0.451657	0.903	0.868	2.39794e-104	Leukocytes	rps26l
xiap	1.90206e-108	0.768745	0.384	0.189	3.99681e-104	Leukocytes	xiap
tnip1	2.4951e-103	0.81433	0.49	0.301	5.24296e-99	Leukocytes	tnip1
dusp1	4.3349e-101	0.848349	0.482	0.286	9.10892e-97	Leukocytes	dusp1
napsa	4.76433e-101	0.676302	0.298	0.124	1.00113e-96	Leukocytes	napsa
capgb	7.21017e-100	0.636603	0.459	0.269	1.51507e-95	Leukocytes	capgb
rpl121	3.68566e-99	0.38791	0.923	0.874	7.74468e-95	Leukocytes	rpl12
rpl351	1.23744e-98	0.403193	0.912	0.873	2.60024e-94	Leukocytes	rpl35
ldha	4.35916e-97	0.687727	0.466	0.272	9.15991e-93	Leukocytes	ldha
litaf	4.82116e-97	0.597246	0.519	0.333	1.01307e-92	Leukocytes	litaf
rpl221	1.42047e-96	0.396737	0.864	0.813	2.98483e-92	Leukocytes	rpl22
ptmaa	2.47259e-96	0.380244	0.831	0.721	5.19565e-92	Leukocytes	ptmaa
nr4a1	2.93977e-96	0.805404	0.574	0.4	6.17734e-92	Leukocytes	nr4a1
rps27.11	5.17633e-95	0.372641	0.913	0.886	1.0877e-90	Leukocytes	rps27.1
zgc:1717721	4.14463e-94	0.369704	0.93	0.889	8.70912e-90	Leukocytes	zgc:171772
rpl341	2.59205e-93	0.380061	0.895	0.854	5.44668e-89	Leukocytes	rpl34
rplp2l1	3.12758e-93	0.403761	0.926	0.873	6.57198e-89	Leukocytes	rplp2l
rpl37.11	1.66952e-89	0.381514	0.915	0.87	3.50816e-85	Leukocytes	rpl37.1
cdc42l	2.95402e-88	0.587613	0.673	0.53	6.20728e-84	Leukocytes	cdc42l
ube2al	6.36992e-88	0.672393	0.496	0.332	1.33851e-83	Leukocytes	ube2al
rps15a1	5.07025e-87	0.357786	0.908	0.868	1.06541e-82	Leukocytes	rps15a
slc1a5	1.15671e-86	0.597035	0.27	0.114	2.4306e-82	Leukocytes	slc1a5
rps281	5.17302e-86	0.358881	0.918	0.841	1.08701e-81	Leukocytes	rps28
rpl271	1.26644e-85	0.351894	0.905	0.862	2.66117e-81	Leukocytes	rpl27
nr4a3	4.90289e-84	0.821745	0.421	0.249	1.03024e-79	Leukocytes	nr4a3
si:dkey-172h23.2	1.05874e-83	0.460488	0.253	0.097	2.22474e-79	Leukocytes	si:dkey-172h23.2
uba521	1.93168e-83	0.353241	0.914	0.892	4.05904e-79	Leukocytes	uba52
bhlhe40	9.83738e-83	1.07974	0.554	0.416	2.06713e-78	Leukocytes	bhlhe40
rpl35a1	1.73121e-82	0.382245	0.885	0.849	3.63779e-78	Leukocytes	rpl35a
hcls1	1.31354e-81	0.559604	0.32	0.154	2.76014e-77	Leukocytes	hcls1
ctnnb2	1.05271e-80	0.761156	0.394	0.237	2.21206e-76	Leukocytes	ctnnb2
rps241	3.57583e-80	0.314933	0.936	0.906	7.51389e-76	Leukocytes	rps24
rpsa1	1.05807e-79	0.304321	0.93	0.899	2.22333e-75	Leukocytes	rpsa
rps211	1.01259e-78	0.374476	0.876	0.832	2.12776e-74	Leukocytes	rps21
tefa	2.84496e-78	0.65922	0.423	0.262	5.97811e-74	Leukocytes	tefa
si:dkey-112a7.4	2.85967e-78	0.535165	0.67	0.534	6.00902e-74	Leukocytes	si:dkey-112a7.4
rpl36a1	5.54004e-78	0.33808	0.927	0.898	1.16413e-73	Leukocytes	rpl36a
pim2	1.13272e-76	0.73725	0.404	0.238	2.38018e-72	Leukocytes	pim2
rpl10a1	2.44495e-75	0.328102	0.923	0.889	5.13758e-71	Leukocytes	rpl10a
rpl311	4.40818e-75	0.320284	0.93	0.89	9.26291e-71	Leukocytes	rpl31
chmp2a	4.35255e-74	0.547131	0.512	0.355	9.146e-70	Leukocytes	chmp2a
tpi1b	9.98709e-74	0.591914	0.585	0.467	2.09859e-69	Leukocytes	tpi1b
lonrf1l	2.9301e-73	0.666202	0.424	0.26	6.15703e-69	Leukocytes	lonrf1l
rplp11	3.35879e-73	0.284829	0.975	0.963	7.05782e-69	Leukocytes	rplp1
rpl321	4.09562e-73	0.318536	0.931	0.905	8.60612e-69	Leukocytes	rpl32
pik3r1	8.86517e-73	0.636419	0.287	0.141	1.86284e-68	Leukocytes	pik3r1
aldocb	1.74202e-71	0.460421	0.301	0.142	3.66051e-67	Leukocytes	aldocb
rpl361	1.33059e-69	0.316183	0.904	0.86	2.79598e-65	Leukocytes	rpl36
tiparp	4.10252e-69	0.699178	0.461	0.308	8.62063e-65	Leukocytes	tiparp
rps231	7.46707e-68	0.292959	0.928	0.906	1.56906e-63	Leukocytes	rps23
ndfip2	8.43811e-68	0.535019	0.378	0.222	1.7731e-63	Leukocytes	ndfip2
rpl211	9.865e-67	0.308382	0.914	0.891	2.07293e-62	Leukocytes	rpl21
BX936337.1	1.00201e-66	0.470809	0.589	0.449	2.10552e-62	Leukocytes	BX936337.1
rpl381	1.65875e-66	0.385624	0.816	0.722	3.48552e-62	Leukocytes	rpl38
rpl101	1.75041e-66	0.279044	0.907	0.895	3.67813e-62	Leukocytes	rpl10
hnrnpa0l.1	1.31553e-65	0.381671	0.847	0.776	2.76433e-61	Leukocytes	hnrnpa0l.1
rsl24d11	3.80668e-65	0.431624	0.783	0.712	7.99898e-61	Leukocytes	rsl24d1
actr2a	1.19051e-64	0.520822	0.303	0.161	2.50161e-60	Leukocytes	actr2a
adipor2	1.2306e-64	0.84397	0.415	0.276	2.58587e-60	Leukocytes	adipor2
arpc4	4.20702e-64	0.533049	0.383	0.234	8.84022e-60	Leukocytes	arpc4
rps141	4.96323e-63	0.284242	0.938	0.926	1.04292e-58	Leukocytes	rps14
tnfaip3	3.27775e-61	0.502334	0.295	0.152	6.88753e-57	Leukocytes	tnfaip3
rps261	4.14239e-60	0.340566	0.828	0.753	8.70441e-56	Leukocytes	rps26
per1b	3.04871e-59	0.524285	0.408	0.258	6.40625e-55	Leukocytes	per1b
crip11	3.7351e-59	0.278788	0.542	0.348	7.84857e-55	Leukocytes	crip1
rpl81	4.84659e-59	0.31004	0.911	0.893	1.01841e-54	Leukocytes	rpl8
ucp2	2.13549e-58	0.455485	0.595	0.46	4.48731e-54	Leukocytes	ucp2
chmp4ba	5.05572e-58	0.573712	0.55	0.427	1.06236e-53	Leukocytes	chmp4ba
rps71	6.90582e-58	0.280128	0.933	0.924	1.45112e-53	Leukocytes	rps7
rps101	1.28612e-57	0.256793	0.928	0.906	2.70252e-53	Leukocytes	rps10
arpc2	1.28657e-57	0.512871	0.586	0.476	2.70347e-53	Leukocytes	arpc2
rps131	1.79385e-57	0.267218	0.917	0.884	3.76942e-53	Leukocytes	rps13
tubb2b	2.1701e-57	0.489453	0.505	0.36	4.56003e-53	Leukocytes	tubb2b
faua1	7.68103e-57	0.293459	0.888	0.857	1.61401e-52	Leukocytes	faua
rpl171	8.06217e-57	0.267009	0.914	0.89	1.6941e-52	Leukocytes	rpl17
rpl131	8.93246e-57	0.269751	0.924	0.904	1.87698e-52	Leukocytes	rpl13
tln11	4.29052e-56	0.403447	0.474	0.313	9.01567e-52	Leukocytes	tln1
gapdhs	5.1191e-56	0.435501	0.655	0.564	1.07568e-51	Leukocytes	gapdhs
ptmab	8.28441e-55	0.326416	0.843	0.785	1.7408e-50	Leukocytes	ptmab
ccni1	3.14304e-54	0.398188	0.72	0.632	6.60446e-50	Leukocytes	ccni
ubc	6.9272e-54	0.321612	0.885	0.82	1.45561e-49	Leukocytes	ubc
cox17	9.27836e-54	0.466317	0.35	0.219	1.94966e-49	Leukocytes	cox17
rpl18a1	1.27937e-53	0.276103	0.912	0.893	2.68833e-49	Leukocytes	rpl18a
rps51	1.51539e-53	0.281466	0.921	0.906	3.18428e-49	Leukocytes	rps5
tnfrsf18	7.51378e-52	1.35511	0.322	0.193	1.57887e-47	Leukocytes	tnfrsf18
ccnl1b	1.17284e-51	0.486553	0.424	0.295	2.46448e-47	Leukocytes	ccnl1b
elf1	4.86902e-51	0.463457	0.51	0.386	1.02313e-46	Leukocytes	elf1
her9	6.36627e-51	0.808944	0.618	0.515	1.33774e-46	Leukocytes	her9
tmem131l	2.75248e-50	0.483066	0.282	0.157	5.78378e-46	Leukocytes	tmem131l
clic1	1.36344e-49	0.454595	0.284	0.161	2.865e-45	Leukocytes	clic1
pabpc1a	2.41241e-49	0.286213	0.836	0.764	5.06919e-45	Leukocytes	pabpc1a
cox4i1	6.36866e-49	0.302028	0.722	0.624	1.33825e-44	Leukocytes	cox4i1
serinc5	4.50231e-48	0.483162	0.251	0.133	9.46069e-44	Leukocytes	serinc5
rps61	4.52937e-48	0.267894	0.883	0.833	9.51756e-44	Leukocytes	rps6
dap1b1	1.43417e-47	0.664625	0.575	0.481	3.01362e-43	Leukocytes	dap1b
gpx1a	9.45877e-47	0.807708	0.364	0.252	1.98757e-42	Leukocytes	gpx1a
dusp51	2.20423e-46	0.637838	0.513	0.387	4.63176e-42	Leukocytes	dusp5
rpl71	3.69188e-46	0.264297	0.907	0.884	7.75775e-42	Leukocytes	rpl7
foxo1a	7.06248e-45	0.741552	0.27	0.157	1.48404e-40	Leukocytes	foxo1a
xbp1	1.58746e-44	0.489174	0.779	0.737	3.33572e-40	Leukocytes	xbp1
ddx5	2.36867e-43	0.29586	0.877	0.809	4.9773e-39	Leukocytes	ddx5
fam49ba	6.66602e-43	0.441229	0.278	0.165	1.40073e-38	Leukocytes	fam49ba
cd63	7.39546e-43	0.494419	0.71	0.635	1.55401e-38	Leukocytes	cd63
tnfrsf9a1	9.59121e-43	0.776471	0.401	0.266	2.0154e-38	Leukocytes	tnfrsf9a
ppiaa1	8.17055e-42	0.277316	0.855	0.778	1.71688e-37	Leukocytes	ppiaa
si:ch211-132p1.3	5.049e-41	0.532398	0.392	0.276	1.06095e-36	Leukocytes	si:ch211-132p1.3
gabarapb	8.86811e-40	0.440795	0.444	0.338	1.86346e-35	Leukocytes	gabarapb
arpc3	1.99527e-39	0.515369	0.448	0.355	4.19265e-35	Leukocytes	arpc3
chac1	5.27983e-39	0.336634	0.747	0.668	1.10945e-34	Leukocytes	chac1
rpl291	1.5631e-38	0.253475	0.831	0.749	3.28455e-34	Leukocytes	rpl29
cd74a	1.82428e-37	0.80738	0.764	0.894	3.83335e-33	Leukocytes	cd74a
pde7a	1.90489e-37	0.472645	0.272	0.165	4.00274e-33	Leukocytes	pde7a
relb	3.32053e-37	0.503647	0.353	0.236	6.97743e-33	Leukocytes	relb
irf1b1	1.64244e-36	0.443234	0.504	0.4	3.45126e-32	Leukocytes	irf1b
lrrfip1a	1.43326e-34	0.411873	0.31	0.206	3.01171e-30	Leukocytes	lrrfip1a
ppifb	1.54232e-34	0.341893	0.351	0.251	3.24089e-30	Leukocytes	ppifb
oaz1b	9.65061e-33	0.321453	0.67	0.605	2.02788e-28	Leukocytes	oaz1b
ncl1	2.52807e-32	0.359057	0.624	0.539	5.31223e-28	Leukocytes	ncl
glrx	6.87163e-32	0.43653	0.391	0.304	1.44393e-27	Leukocytes	glrx
acsl4a	9.70283e-32	0.368114	0.275	0.175	2.03886e-27	Leukocytes	acsl4a
myca	1.73985e-29	0.548707	0.296	0.207	3.65594e-25	Leukocytes	myca
stat2	5.43483e-28	0.446321	0.264	0.172	1.14202e-23	Leukocytes	stat2
arl6ip1	4.73362e-27	0.379722	0.423	0.346	9.94675e-23	Leukocytes	arl6ip1
atp6ap2	9.38212e-25	0.506937	0.255	0.175	1.97147e-20	Leukocytes	atp6ap2
GCA	1.06094e-23	0.300685	0.431	0.363	2.22935e-19	Leukocytes	GCA
gnai1	2.40479e-22	0.383756	0.289	0.213	5.05318e-18	Leukocytes	gnai1
tsc22d3	4.06028e-22	0.396432	0.442	0.363	8.53187e-18	Leukocytes	tsc22d3
itm2bb	8.69893e-21	0.372223	0.576	0.535	1.82791e-16	Leukocytes	itm2bb
gtpbp41	1.70881e-20	0.301242	0.55	0.481	3.59072e-16	Leukocytes	gtpbp4
arhgef1b	2.69174e-20	0.278967	0.346	0.269	5.65616e-16	Leukocytes	arhgef1b
dnaja2a	4.7727e-20	0.316352	0.442	0.39	1.00289e-15	Leukocytes	dnaja2a
txn	7.00661e-20	0.340998	0.183	0.304	1.4723e-15	Leukocytes	txn
bcl2l10	4.87882e-19	0.682342	0.544	0.523	1.02519e-14	Leukocytes	bcl2l10
cotl11	1.87448e-18	0.364726	0.642	0.573	3.93884e-14	Leukocytes	cotl1
gng5	4.34397e-18	0.325365	0.403	0.35	9.12799e-14	Leukocytes	gng5
sh3bgrl	1.2056e-17	0.343713	0.326	0.258	2.53333e-13	Leukocytes	sh3bgrl
srpra	2.03201e-17	0.300667	0.251	0.186	4.26986e-13	Leukocytes	srpra
cdkn1bb	2.50461e-17	0.285402	0.532	0.493	5.26293e-13	Leukocytes	cdkn1bb
atp6v0e1	4.80167e-17	0.351102	0.318	0.259	1.00898e-12	Leukocytes	atp6v0e1
fosl21	5.74518e-17	0.303148	0.564	0.536	1.20723e-12	Leukocytes	fosl2
cpne1	1.91865e-16	0.33983	0.287	0.226	4.03166e-12	Leukocytes	cpne1
arf6a	7.18025e-16	0.271482	0.307	0.247	1.50879e-11	Leukocytes	arf6a
selenot1a	1.32055e-15	0.320834	0.32	0.264	2.77486e-11	Leukocytes	selenot1a
herpud1	1.41729e-15	0.30471	0.267	0.202	2.97815e-11	Leukocytes	herpud1
zgc:158564	1.5625e-15	0.314021	0.303	0.238	3.28328e-11	Leukocytes	zgc:158564
slc25a33	2.31277e-15	0.319391	0.377	0.325	4.85983e-11	Leukocytes	slc25a33
fam162a	6.99966e-15	0.272703	0.29	0.232	1.47084e-10	Leukocytes	fam162a
ginm1	1.62687e-14	0.356567	0.278	0.218	3.41855e-10	Leukocytes	ginm1
lygl1	3.48169e-14	0.686897	0.148	0.253	7.31606e-10	Leukocytes	lygl1
tnrc6c1	1.46562e-13	0.260514	0.367	0.315	3.0797e-09	Leukocytes	tnrc6c1
pptc7a	2.71687e-13	0.296168	0.354	0.299	5.70895e-09	Leukocytes	pptc7a
lasp1	3.43417e-13	0.299015	0.433	0.396	7.21622e-09	Leukocytes	lasp1
irf7	7.46549e-13	0.398326	0.3	0.241	1.56872e-08	Leukocytes	irf7
arg2	8.77663e-13	0.479883	0.541	0.541	1.84423e-08	Leukocytes	arg2
crema	2.19328e-12	0.306199	0.279	0.226	4.60875e-08	Leukocytes	crema
chmp4bb	4.27965e-12	0.292884	0.355	0.308	8.99283e-08	Leukocytes	chmp4bb
h1-10	7.47714e-12	0.342412	0.359	0.3	1.57117e-07	Leukocytes	h1-10
sec61g	1.17429e-11	0.271747	0.601	0.596	2.46754e-07	Leukocytes	sec61g
npm1a1	2.78809e-11	0.294449	0.388	0.337	5.85862e-07	Leukocytes	npm1a
si:ch211-105j21.9	3.22447e-11	0.337326	0.368	0.341	6.77559e-07	Leukocytes	si:ch211-105j21.9
ppt1	3.83233e-11	0.469342	0.265	0.215	8.05287e-07	Leukocytes	ppt1
rbm4.2	8.2254e-11	0.253522	0.334	0.289	1.7284e-06	Leukocytes	rbm4.2
selenof	1.77196e-10	0.262189	0.319	0.279	3.72342e-06	Leukocytes	selenof
ranbp1	9.40894e-10	0.294955	0.314	0.283	1.9771e-05	Leukocytes	ranbp1
kmt2ca	1.4441e-09	0.250275	0.253	0.205	3.03449e-05	Leukocytes	kmt2ca
id31	2.99311e-09	0.63457	0.513	0.511	6.28943e-05	Leukocytes	id3
fam53b	3.31954e-09	0.275008	0.285	0.244	6.97535e-05	Leukocytes	fam53b
selenok	7.78035e-09	0.260537	0.279	0.243	0.000163488	Leukocytes	selenok
gnai2a	1.0087e-08	0.267312	0.343	0.312	0.000211959	Leukocytes	gnai2a
zfand5a	1.02509e-08	0.302383	0.388	0.364	0.000215401	Leukocytes	zfand5a
srsf2a	3.48099e-08	0.260917	0.357	0.332	0.00073146	Leukocytes	srsf2a
eif4ebp1	3.82907e-08	0.311423	0.258	0.228	0.000804602	Leukocytes	eif4ebp1
hif1ab	9.70539e-08	0.269747	0.366	0.343	0.00203939	Leukocytes	hif1ab
gpia	1.40161e-07	0.302572	0.256	0.228	0.00294521	Leukocytes	gpia
ssr3	2.29642e-07	0.396913	0.328	0.324	0.00482546	Leukocytes	ssr3
hexim1	2.35062e-07	0.281631	0.285	0.257	0.00493937	Leukocytes	hexim1
ciarta	3.13914e-07	0.254037	0.284	0.251	0.00659628	Leukocytes	ciarta
wbp2nl	8.20311e-07	0.3317	0.259	0.231	0.0172372	Leukocytes	wbp2nl
ssr4	3.56726e-06	0.299335	0.296	0.285	0.0749588	Leukocytes	ssr4
mhc2a	0.000215523	0.536969	0.453	0.545	1	Leukocytes	mhc2a
actb2	0.000234227	0.289236	0.963	0.968	1	Leukocytes	actb2
psap	0.00231019	0.564925	0.334	0.339	1	Leukocytes	psap
sri	0.00760812	0.312397	0.206	0.257	1	Leukocytes	sri
mhc2dab	0.00990112	0.772933	0.552	0.634	1	Leukocytes	mhc2dab
CR926130.2	0	3.26474	0.602	0.036	0	Mucous cells	CR926130.2
si:dkey-30j22.1	0	2.49861	0.543	0.053	0	Mucous cells	si:dkey-30j22.1
evplb	0	2.14192	0.445	0.057	0	Mucous cells	evplb
si:ch211-232i5.1	0	1.8888	0.362	0.033	0	Mucous cells	si:ch211-232i5.1
mt-co2	0	1.22728	1	1	0	Mucous cells	mt-co2
mt-co3	0	1.21281	1	1	0	Mucous cells	mt-co3
mt-co1	1.08181e-304	1.30689	1	0.998	2.2732e-300	Mucous cells	mt-co1
CT027638.1	2.436e-302	1.75798	0.997	0.99	5.11876e-298	Mucous cells	CT027638.1
zgc:111983	5.05485e-297	2.54726	0.624	0.148	1.06218e-292	Mucous cells	zgc:111983
zgc:158463	4.04434e-291	1.98378	1	0.994	8.49838e-287	Mucous cells	zgc:158463
mt-cyb	3.26318e-281	1.18552	0.999	0.996	6.85692e-277	Mucous cells	mt-cyb
ppl	3.21087e-264	2.35877	0.679	0.215	6.747e-260	Mucous cells	ppl
mt-atp6	7.77406e-246	1.09545	1	0.995	1.63356e-241	Mucous cells	mt-atp6
mt-nd4	4.20905e-241	1.12407	0.991	0.938	8.84449e-237	Mucous cells	mt-nd4
tnks1bp1	7.03374e-238	2.02641	0.666	0.217	1.478e-233	Mucous cells	tnks1bp1
evpla1	1.52585e-222	2.08765	0.538	0.139	3.20628e-218	Mucous cells	evpla
mt-nd1	4.30901e-206	1.01714	0.987	0.934	9.05452e-202	Mucous cells	mt-nd1
si:ch211-125o16.4	1.37701e-195	1.63233	0.328	0.051	2.8935e-191	Mucous cells	si:ch211-125o16.4
mt-nd2	6.26179e-182	0.974071	0.97	0.88	1.31579e-177	Mucous cells	mt-nd2
eppk11	1.01508e-178	1.98307	0.645	0.268	2.13298e-174	Mucous cells	eppk1
mt-nd3	4.10757e-127	1.06427	0.849	0.694	8.63124e-123	Mucous cells	mt-nd3
krt98	2.59582e-111	1.61988	0.374	0.113	5.45459e-107	Mucous cells	krt98
si:ch211-207n23.2	1.2002e-102	1.50959	0.309	0.08	2.52199e-98	Mucous cells	si:ch211-207n23.2
BX548011.2	5.69872e-97	1.48441	0.605	0.352	1.19747e-92	Mucous cells	BX548011.2
anxa1c1	1.60941e-95	1.48746	0.515	0.238	3.38185e-91	Mucous cells	anxa1c
stard141	2.91994e-77	1.57301	0.352	0.133	6.13567e-73	Mucous cells	stard14
lmo7a	2.63629e-70	1.34582	0.284	0.092	5.53964e-66	Mucous cells	lmo7a
dnmbp1	1.37518e-68	1.41866	0.564	0.384	2.88966e-64	Mucous cells	dnmbp
crybg1b	2.85632e-66	1.44476	0.404	0.189	6.00199e-62	Mucous cells	crybg1b
ptpn13	5.35133e-63	1.40118	0.337	0.139	1.12448e-58	Mucous cells	ptpn13
si:ch211-69b7.61	1.38912e-62	1.6345	0.314	0.123	2.91896e-58	Mucous cells	si:ch211-69b7.6
mt-nd5	7.81839e-58	0.998766	0.672	0.58	1.64288e-53	Mucous cells	mt-nd5
itsn2b	6.60213e-53	1.39892	0.416	0.233	1.38731e-48	Mucous cells	itsn2b
znf185	4.53874e-52	1.33229	0.271	0.105	9.53724e-48	Mucous cells	znf185
cldne1	5.93068e-46	0.924933	0.564	0.379	1.24621e-41	Mucous cells	cldne
krt41	2.02942e-43	0.782862	0.669	0.545	4.26442e-39	Mucous cells	krt4
icn21	4.4298e-43	1.2413	0.346	0.175	9.30833e-39	Mucous cells	icn2
cldn23a1	3.57494e-38	1.31905	0.294	0.145	7.51201e-34	Mucous cells	cldn23a
krt971	5.64631e-37	1.31598	0.365	0.212	1.18646e-32	Mucous cells	krt97
krt171	1.63397e-33	1.17258	0.401	0.261	3.43346e-29	Mucous cells	krt17
hsd17b12a1	2.41147e-28	1.18097	0.26	0.136	5.06722e-24	Mucous cells	hsd17b12a
ponzr3	1.38343e-20	1.1351	0.29	0.176	2.90701e-16	Mucous cells	ponzr3
rnf213a	2.2417e-20	1.00962	0.432	0.36	4.71049e-16	Mucous cells	rnf213a
si:dkey-247k7.2	2.08988e-17	0.921083	0.322	0.228	4.39147e-13	Mucous cells	si:dkey-247k7.2
mid1ip1a1	3.57955e-16	1.11558	0.278	0.193	7.52171e-12	Mucous cells	mid1ip1a
dspa1	1.48895e-14	0.943767	0.404	0.368	3.12873e-10	Mucous cells	dspa
frmd4ba1	2.48322e-10	0.966121	0.318	0.275	5.21798e-06	Mucous cells	frmd4ba
baz2ba1	9.73782e-09	0.277201	0.176	0.328	0.000204621	Mucous cells	baz2ba
gpatch8	3.50766e-08	0.297115	0.154	0.287	0.000737064	Mucous cells	gpatch8
u2surp	4.40777e-08	0.285175	0.182	0.327	0.000926205	Mucous cells	u2surp
ddit3	1.13878e-07	0.530309	0.589	0.7	0.00239292	Mucous cells	ddit3
CABZ01074397.1	1.54707e-06	0.271444	0.152	0.265	0.0325086	Mucous cells	CABZ01074397.1
afdna	1.56618e-06	0.761323	0.253	0.215	0.0329101	Mucous cells	afdna
si:ch211-281l24.3	5.5078e-06	0.831259	0.286	0.262	0.115735	Mucous cells	si:ch211-281l24.3
tjp3	5.79232e-06	0.8974	0.311	0.304	0.121714	Mucous cells	tjp3
zgc:1630831	0.000101858	0.260941	0.166	0.266	1	Mucous cells	zgc:163083
jmjd1cb1	0.000154799	0.326784	0.16	0.253	1	Mucous cells	jmjd1cb
phactr4a1	0.00217234	0.461417	0.25	0.378	1	Mucous cells	phactr4a
s100a11	0	4.59211	1	0.391	0	NaR cells	s100a11
FP016234.1	0	4.27474	0.995	0.116	0	NaR cells	FP016234.1
fthl29	0	3.61742	0.979	0.075	0	NaR cells	fthl29
trpv6	0	3.52286	0.987	0.053	0	NaR cells	trpv6
si:dkey-33i11.4	0	3.0637	0.995	0.193	0	NaR cells	si:dkey-33i11.4
igfbp5a	0	2.99412	0.946	0.015	0	NaR cells	igfbp5a
BX000438.2	0	2.93373	0.955	0.051	0	NaR cells	BX000438.2
mafbb	0	2.8666	0.95	0.053	0	NaR cells	mafbb
fthl28	0	2.8249	0.962	0.12	0	NaR cells	fthl28
atp1b1b	0	2.68516	0.992	0.113	0	NaR cells	atp1b1b
ponzr5	0	2.45984	0.915	0.08	0	NaR cells	ponzr5
igf2b	0	2.27853	0.904	0.025	0	NaR cells	igf2b
fthl30	0	2.26393	0.922	0.118	0	NaR cells	fthl30
si:ch211-195b11.3	0	2.18817	0.986	0.433	0	NaR cells	si:ch211-195b11.3
atp1a1a.1	0	2.17785	0.974	0.405	0	NaR cells	atp1a1a.1
mt2	0	2.15365	0.727	0.135	0	NaR cells	mt2
fthl31	0	2.14484	0.909	0.195	0	NaR cells	fthl31
pdk2b	0	2.13995	0.845	0.112	0	NaR cells	pdk2b
wu:fj16a03	0	2.13843	0.912	0.29	0	NaR cells	wu:fj16a03
ppdpfb	0	1.98339	0.95	0.425	0	NaR cells	ppdpfb
si:ch73-14h1.2	0	1.89495	0.874	0.062	0	NaR cells	si:ch73-14h1.2
cox6a2	0	1.88555	0.813	0.04	0	NaR cells	cox6a2
dmrt2a	0	1.82265	0.756	0.041	0	NaR cells	dmrt2a
idh2	0	1.65085	0.907	0.26	0	NaR cells	idh2
selenop	0	1.64235	0.88	0.246	0	NaR cells	selenop
camk2n1a	0	1.63462	0.808	0.062	0	NaR cells	camk2n1a
cox6b1	0	1.6175	0.883	0.23	0	NaR cells	cox6b1
tpte	0	1.59364	0.858	0.027	0	NaR cells	tpte
CABZ01102170.1	0	1.53509	0.757	0.021	0	NaR cells	CABZ01102170.1
mdh1aa	0	1.51065	0.923	0.314	0	NaR cells	mdh1aa
pvalb8	0	1.48965	0.954	0.087	0	NaR cells	pvalb8
cldnh	0	1.46837	0.944	0.26	0	NaR cells	cldnh
pik3r3b	0	1.45709	0.794	0.112	0	NaR cells	pik3r3b
pcdh17	0	1.43076	0.816	0.026	0	NaR cells	pcdh17
rcan1a	0	1.4018	0.882	0.22	0	NaR cells	rcan1a
si:dkey-159a18.1	0	1.37786	0.759	0.018	0	NaR cells	si:dkey-159a18.1
cpt1b	0	1.35669	0.743	0.019	0	NaR cells	cpt1b
etnk1	0	1.33199	0.871	0.202	0	NaR cells	etnk1
zgc:110333	0	1.32865	0.743	0.062	0	NaR cells	zgc:110333
cox8b	0	1.31231	0.819	0.174	0	NaR cells	cox8b
foxi3b	0	1.3056	0.744	0.039	0	NaR cells	foxi3b
lpin1	0	1.30078	0.663	0.042	0	NaR cells	lpin1
tmem165	0	1.28691	0.765	0.077	0	NaR cells	tmem165
myzap	0	1.27443	0.757	0.085	0	NaR cells	myzap
hopx	0	1.25007	0.869	0.252	0	NaR cells	hopx
appb	0	1.23812	0.821	0.135	0	NaR cells	appb
fam13a	0	1.23545	0.647	0.031	0	NaR cells	fam13a
csrnp1a	0	1.23017	0.625	0.05	0	NaR cells	csrnp1a
CABZ01067657.1	0	1.22666	0.794	0.089	0	NaR cells	CABZ01067657.1
dachc	0	1.20176	0.727	0.024	0	NaR cells	dachc
slc3a2a	0	1.19068	0.69	0.025	0	NaR cells	slc3a2a
ankhb	0	1.17204	0.674	0.02	0	NaR cells	ankhb
mafba	0	1.1597	0.799	0.158	0	NaR cells	mafba
pxdc1b	0	1.15463	0.553	0.015	0	NaR cells	pxdc1b
cox7a1	0	1.14204	0.605	0.014	0	NaR cells	cox7a1
zgc:193505	0	1.04798	0.695	0.12	0	NaR cells	zgc:193505
sstr5	0	1.03929	0.628	0.023	0	NaR cells	sstr5
cox5b2	0	1.03054	0.607	0.03	0	NaR cells	cox5b2
kalrnb	0	1.00479	0.711	0.069	0	NaR cells	kalrnb
CABZ01044023.1	0	1.00046	0.649	0.044	0	NaR cells	CABZ01044023.1
bhlhe41	0	1.00027	0.626	0.068	0	NaR cells	bhlhe41
abca1a	0	0.951641	0.551	0.085	0	NaR cells	abca1a
mical2b	0	0.924092	0.669	0.061	0	NaR cells	mical2b
si:dkey-30c15.2	0	0.914933	0.518	0.016	0	NaR cells	si:dkey-30c15.2
CABZ01044022.1	0	0.913264	0.617	0.042	0	NaR cells	CABZ01044022.1
sgip1a	0	0.908644	0.69	0.098	0	NaR cells	sgip1a
tmprss13a	0	0.895985	0.591	0.021	0	NaR cells	tmprss13a
arhgef38	0	0.874199	0.578	0.031	0	NaR cells	arhgef38
ppp1r1b	0	0.873239	0.542	0.025	0	NaR cells	ppp1r1b
capn8	0	0.857515	0.609	0.042	0	NaR cells	capn8
six4b	0	0.853764	0.482	0.026	0	NaR cells	six4b
egln3	0	0.839944	0.567	0.054	0	NaR cells	egln3
rabgap1l	0	0.838383	0.602	0.058	0	NaR cells	rabgap1l
si:ch73-329n5.1	0	0.838224	0.489	0.024	0	NaR cells	si:ch73-329n5.1
slc4a4a	0	0.810762	0.489	0.005	0	NaR cells	slc4a4a
xpr1b	0	0.800945	0.593	0.055	0	NaR cells	xpr1b
fstb	0	0.789111	0.463	0.013	0	NaR cells	fstb
BX548046.2	0	0.780076	0.553	0.049	0	NaR cells	BX548046.2
si:dkey-229e3.2	0	0.771709	0.537	0.052	0	NaR cells	si:dkey-229e3.2
sgk2a	0	0.76777	0.562	0.037	0	NaR cells	sgk2a
cpt1ab	0	0.762284	0.625	0.097	0	NaR cells	cpt1ab
eya2	0	0.757645	0.542	0.039	0	NaR cells	eya2
si:ch73-335l21.1	0	0.741463	0.53	0.047	0	NaR cells	si:ch73-335l21.1
slc8a1b	0	0.72378	0.435	0.002	0	NaR cells	slc8a1b
zgc:165573	0	0.718055	0.545	0.062	0	NaR cells	zgc:165573
chchd10	0	0.706676	0.476	0.047	0	NaR cells	chchd10
six4a	0	0.699992	0.471	0.032	0	NaR cells	six4a
si:dkey-191g9.7	0	0.6975	0.414	0.015	0	NaR cells	si:dkey-191g9.7
pappaa	0	0.676465	0.427	0.007	0	NaR cells	pappaa
pde4ca	0	0.671511	0.396	0.008	0	NaR cells	pde4ca
tnnt3a	0	0.63092	0.324	0.002	0	NaR cells	tnnt3a
usp2a	0	0.616699	0.427	0.043	0	NaR cells	usp2a
slc10a7	0	0.613979	0.447	0.052	0	NaR cells	slc10a7
dscama	0	0.588127	0.367	0.004	0	NaR cells	dscama
phlda1	0	0.584166	0.387	0.018	0	NaR cells	phlda1
ppm1la	0	0.554837	0.401	0.028	0	NaR cells	ppm1la
slc30a10	0	0.540287	0.335	0.003	0	NaR cells	slc30a10
myorg	0	0.523786	0.395	0.024	0	NaR cells	myorg
sort1b	0	0.523159	0.45	0.051	0	NaR cells	sort1b
depdc7a	0	0.516948	0.313	0.013	0	NaR cells	depdc7a
mtmr11	0	0.501369	0.347	0.011	0	NaR cells	mtmr11
smkr1	0	0.495958	0.324	0.018	0	NaR cells	smkr1
arl11	0	0.467524	0.351	0.021	0	NaR cells	arl11
spock3	0	0.459773	0.371	0.023	0	NaR cells	spock3
si:dkeyp-72g9.4	0	0.442284	0.297	0.013	0	NaR cells	si:dkeyp-72g9.4
pdk4	0	0.422627	0.297	0.017	0	NaR cells	pdk4
igsf9a	0	0.419389	0.31	0.009	0	NaR cells	igsf9a
cpeb4a	0	0.402672	0.256	0.014	0	NaR cells	cpeb4a
CABZ01076275.1	0	0.401204	0.257	0.012	0	NaR cells	CABZ01076275.1
chrnb2	0	0.401146	0.251	0.001	0	NaR cells	chrnb2
mal2	1.61361e-307	0.37292	0.291	0.019	3.39068e-303	NaR cells	mal2
oclnb	7.65419e-306	0.794803	0.709	0.142	1.60838e-301	NaR cells	oclnb
pard3ba	8.77648e-304	0.529846	0.542	0.078	1.8442e-299	NaR cells	pard3ba
cmbl	1.41252e-300	0.798754	0.61	0.115	2.96813e-296	NaR cells	cmbl
atp5mc3b	1.34388e-298	1.58028	0.97	0.602	2.8239e-294	NaR cells	atp5mc3b
slc25a5	1.41641e-298	1.09105	0.998	0.919	2.9763e-294	NaR cells	slc25a5
mid1ip1b	1.84063e-298	1.16785	0.831	0.221	3.86772e-294	NaR cells	mid1ip1b
CR356236.1	4.24189e-298	0.399373	0.257	0.015	8.91348e-294	NaR cells	CR356236.1
apodb	5.29083e-298	0.553224	0.335	0.029	1.11176e-293	NaR cells	apodb
ndufs3	4.26585e-295	0.81561	0.637	0.127	8.96384e-291	NaR cells	ndufs3
atp5mc1	9.58639e-294	1.21643	0.864	0.269	2.01439e-289	NaR cells	atp5mc1
dusp21	5.34354e-293	1.68439	0.942	0.386	1.12284e-288	NaR cells	dusp2
bicdl2l	3.74216e-292	0.845673	0.561	0.093	7.8634e-288	NaR cells	bicdl2l
rbm47	1.85873e-291	0.596179	0.502	0.074	3.90574e-287	NaR cells	rbm47
sik11	2.36635e-290	1.18954	0.853	0.247	4.97241e-286	NaR cells	sik1
tspan35	9.69628e-282	0.785818	0.621	0.116	2.03748e-277	NaR cells	tspan35
cldne2	7.11062e-281	1.54521	0.939	0.361	1.49415e-276	NaR cells	cldne
ndufa7	9.16725e-281	0.486904	0.43	0.053	1.92631e-276	NaR cells	ndufa7
rdh10b	3.07541e-280	0.769493	0.54	0.087	6.46235e-276	NaR cells	rdh10b
si:dkey-33i11.91	3.27587e-280	0.607459	0.804	0.186	6.88358e-276	NaR cells	si:dkey-33i11.9
aco2	4.0154e-280	0.637249	0.508	0.078	8.43757e-276	NaR cells	aco2
slc20a2	2.7901e-278	0.811506	0.687	0.148	5.86284e-274	NaR cells	slc20a2
atp5l	7.79599e-278	1.39308	0.931	0.474	1.63817e-273	NaR cells	atp5l
ndufa4l	2.48717e-277	1.33349	0.965	0.562	5.22629e-273	NaR cells	ndufa4l
atp5md	2.60806e-277	1.1376	0.744	0.202	5.48031e-273	NaR cells	atp5md
got2a	6.77935e-277	0.490087	0.42	0.053	1.42455e-272	NaR cells	got2a
atp5f1b	1.14156e-276	1.33619	0.968	0.529	2.39876e-272	NaR cells	atp5f1b
cldn23a2	1.834e-276	0.891846	0.647	0.127	3.85379e-272	NaR cells	cldn23a
mdh2	5.89929e-276	1.22298	0.914	0.39	1.23962e-271	NaR cells	mdh2
mt-nd21	5.18569e-275	1.445	0.992	0.879	1.08967e-270	NaR cells	mt-nd2
tmprss4a	9.78847e-275	0.72066	0.519	0.083	2.05685e-270	NaR cells	tmprss4a
ndufa11	5.12025e-273	0.76072	0.612	0.123	1.07592e-268	NaR cells	ndufa11
acat1	9.28115e-273	0.601421	0.498	0.078	1.95025e-268	NaR cells	acat1
ndufv3	2.5151e-272	0.885273	0.628	0.133	5.28498e-268	NaR cells	ndufv3
ndufv1	2.68827e-267	0.872159	0.7	0.17	5.64886e-263	NaR cells	ndufv1
cldnf	3.87275e-267	0.503263	0.358	0.039	8.13782e-263	NaR cells	cldnf
uqcrq	2.47043e-265	1.07887	0.802	0.251	5.19111e-261	NaR cells	uqcrq
ndufb8	1.99908e-264	1.13625	0.858	0.32	4.20066e-260	NaR cells	ndufb8
pdhb	2.7959e-264	0.655982	0.505	0.083	5.87502e-260	NaR cells	pdhb
smim8	1.15889e-263	0.574439	0.458	0.067	2.43519e-259	NaR cells	smim8
bcat2	1.77235e-263	0.561283	0.439	0.061	3.72425e-259	NaR cells	bcat2
acadvl	7.7984e-263	0.745888	0.653	0.145	1.63868e-258	NaR cells	acadvl
sox4b	1.43751e-262	0.795221	0.466	0.069	3.02064e-258	NaR cells	sox4b
fam3c	4.5837e-262	0.538245	0.449	0.062	9.63174e-258	NaR cells	fam3c
aplp1	8.96777e-262	0.401674	0.292	0.024	1.8844e-257	NaR cells	aplp1
sqstm1	1.56339e-261	1.49074	0.944	0.525	3.28515e-257	NaR cells	sqstm1
mt-atp61	3.19869e-261	1.22667	1	0.995	6.72141e-257	NaR cells	mt-atp6
zgc:85777	4.31467e-260	0.475441	0.411	0.052	9.06641e-256	NaR cells	zgc:85777
cox7c	1.69949e-258	1.35566	0.914	0.409	3.57114e-254	NaR cells	cox7c
cox6c	4.62526e-255	1.259	0.89	0.365	9.71906e-251	NaR cells	cox6c
uqcrb	1.32329e-253	1.182	0.907	0.404	2.78063e-249	NaR cells	uqcrb
cox7a2a	2.51028e-251	1.17207	0.85	0.31	5.27486e-247	NaR cells	cox7a2a
atp5pf	1.46846e-250	1.1243	0.893	0.373	3.08567e-246	NaR cells	atp5pf
atp5po	1.19859e-249	1.12688	0.88	0.358	2.51859e-245	NaR cells	atp5po
ndufb6	3.37262e-249	0.712052	0.586	0.122	7.08688e-245	NaR cells	ndufb6
slc43a1a	1.28131e-246	0.80174	0.613	0.135	2.69242e-242	NaR cells	slc43a1a
ndufb2	1.01341e-245	0.851721	0.733	0.202	2.12949e-241	NaR cells	ndufb2
mt-nd11	1.17666e-245	1.20786	0.992	0.934	2.47253e-241	NaR cells	mt-nd1
si:dkey-262k9.2	2.26091e-245	1.25913	0.933	0.48	4.75084e-241	NaR cells	si:dkey-262k9.2
atp5fa1	4.2625e-245	1.20136	0.92	0.427	8.95678e-241	NaR cells	atp5fa1
ndufa6	6.71854e-245	0.916162	0.765	0.228	1.41177e-240	NaR cells	ndufa6
ndufa12	1.25118e-244	0.750996	0.66	0.16	2.6291e-240	NaR cells	ndufa12
sh3gl2a	2.34617e-243	0.384394	0.257	0.019	4.93001e-239	NaR cells	sh3gl2a
arhgef18a	1.84114e-242	0.485099	0.428	0.062	3.8688e-238	NaR cells	arhgef18a
fabp31	3.29314e-242	1.22344	0.909	0.388	6.91988e-238	NaR cells	fabp3
atp5f1e	3.65748e-242	1.31053	0.899	0.422	7.68546e-238	NaR cells	atp5f1e
sdhb	1.42468e-241	0.875457	0.743	0.212	2.99368e-237	NaR cells	sdhb
coq8aa	7.18618e-241	0.757515	0.57	0.12	1.51003e-236	NaR cells	coq8aa
ftr831	2.04173e-240	0.70581	0.661	0.148	4.29029e-236	NaR cells	ftr83
atp5meb	5.85958e-240	1.03564	0.901	0.383	1.23127e-235	NaR cells	atp5meb
ndufb4	1.9051e-238	0.989339	0.767	0.245	4.00318e-234	NaR cells	ndufb4
mt-nd41	2.04577e-238	1.13346	0.995	0.938	4.29878e-234	NaR cells	mt-nd4
calm1a	5.06034e-236	1.11311	0.938	0.418	1.06333e-231	NaR cells	calm1a
uqcrfs1	7.72588e-236	0.937179	0.786	0.26	1.62344e-231	NaR cells	uqcrfs1
ndufa3	3.40221e-235	0.733071	0.564	0.119	7.14905e-231	NaR cells	ndufa3
mt-nd31	3.01388e-234	1.33539	0.971	0.689	6.33306e-230	NaR cells	mt-nd3
mt-cyb1	7.04324e-234	1.08544	1	0.996	1.48e-229	NaR cells	mt-cyb
atp5pd	1.46032e-233	1.08693	0.895	0.385	3.06858e-229	NaR cells	atp5pd
npl	2.96496e-231	0.600359	0.473	0.079	6.23028e-227	NaR cells	npl
ndufs7	4.14644e-229	0.77886	0.674	0.179	8.71292e-225	NaR cells	ndufs7
ubb	2.40882e-226	1.33214	0.966	0.645	5.06166e-222	NaR cells	ubb
ndufa9a	1.11761e-225	0.636657	0.548	0.115	2.34842e-221	NaR cells	ndufa9a
mt-co21	6.67582e-225	0.99619	1	1	1.40279e-220	NaR cells	mt-co2
sdha	5.63831e-224	0.754374	0.615	0.15	1.18478e-219	NaR cells	sdha
mpc1	5.73268e-222	0.861811	0.744	0.227	1.20461e-217	NaR cells	mpc1
ndufb5	1.34776e-221	0.714453	0.602	0.144	2.83204e-217	NaR cells	ndufb5
atp5f1d	1.24447e-220	0.993381	0.85	0.34	2.615e-216	NaR cells	atp5f1d
ldhba	1.55443e-220	1.0862	0.842	0.332	3.26633e-216	NaR cells	ldhba
mt-nd4l	2.62218e-220	0.546107	0.53	0.101	5.50999e-216	NaR cells	mt-nd4l
apooa	3.95707e-219	0.305474	0.254	0.022	8.31499e-215	NaR cells	apooa
mt-co31	3.61508e-218	0.973863	0.998	1	7.59638e-214	NaR cells	mt-co3
flvcr1	1.24037e-216	0.522368	0.377	0.054	2.6064e-212	NaR cells	flvcr1
slc9a2	1.33785e-216	0.378302	0.278	0.027	2.81123e-212	NaR cells	slc9a2
ndrg3a	2.06527e-216	0.490243	0.49	0.088	4.33975e-212	NaR cells	ndrg3a
plekhf1	3.61154e-216	1.06776	0.597	0.136	7.58894e-212	NaR cells	plekhf1
prdx2	1.0232e-214	1.14144	0.88	0.398	2.15006e-210	NaR cells	prdx2
atp5f1c	1.98221e-214	0.9958	0.796	0.293	4.16523e-210	NaR cells	atp5f1c
degs21	3.27018e-214	0.571448	0.51	0.099	6.87164e-210	NaR cells	degs2
asah1b	7.57954e-214	0.608597	0.594	0.137	1.59269e-209	NaR cells	asah1b
ndufb7	9.88556e-214	0.833313	0.744	0.24	2.07725e-209	NaR cells	ndufb7
acadm	4.96132e-212	0.74947	0.671	0.184	1.04252e-207	NaR cells	acadm
cycsb1	7.99419e-212	1.15329	0.949	0.579	1.67982e-207	NaR cells	cycsb
rrbp1a	1.45586e-210	0.421732	0.331	0.04	3.05919e-206	NaR cells	rrbp1a
cox7b	2.2889e-210	1.10144	0.879	0.408	4.80967e-206	NaR cells	cox7b
ndufb10	4.33438e-210	0.758711	0.682	0.196	9.10783e-206	NaR cells	ndufb10
kidins220a	6.32948e-208	0.525048	0.486	0.095	1.33001e-203	NaR cells	kidins220a
CABZ01102240.1	1.07475e-207	0.490046	0.404	0.065	2.25838e-203	NaR cells	CABZ01102240.1
si:ch73-31d8.2	5.45912e-207	0.470574	0.43	0.069	1.14712e-202	NaR cells	si:ch73-31d8.2
idh3b	9.36949e-207	0.546052	0.479	0.092	1.96881e-202	NaR cells	idh3b
cox4i11	9.38485e-206	1.01218	0.955	0.622	1.97204e-201	NaR cells	cox4i1
cox5aa	2.98363e-205	1.04298	0.907	0.456	6.2695e-201	NaR cells	cox5aa
ndufb3	1.22757e-204	0.682854	0.615	0.157	2.5795e-200	NaR cells	ndufb3
ndufa8	1.80237e-204	0.785626	0.655	0.189	3.78733e-200	NaR cells	ndufa8
igf1rb1	3.72989e-204	0.605269	0.748	0.212	7.83761e-200	NaR cells	igf1rb
ndufa5	1.0313e-203	0.707414	0.653	0.178	2.16707e-199	NaR cells	ndufa5
selenow2b	2.85503e-203	0.577467	0.511	0.105	5.99926e-199	NaR cells	selenow2b
si:ch1073-190k2.1	1.65786e-202	0.896512	0.826	0.286	3.48367e-198	NaR cells	si:ch1073-190k2.1
spint2	1.50121e-201	0.878364	0.893	0.389	3.15448e-197	NaR cells	spint2
ndufv2	5.35858e-200	0.548677	0.474	0.094	1.126e-195	NaR cells	ndufv2
ndufc2	2.0619e-199	0.709525	0.677	0.2	4.33267e-195	NaR cells	ndufc2
tjp31	4.12476e-198	0.739707	0.812	0.278	8.66735e-194	NaR cells	tjp3
cyc1	1.26481e-194	0.749977	0.693	0.215	2.65774e-190	NaR cells	cyc1
ndufab1b	1.91494e-194	0.666122	0.589	0.154	4.02387e-190	NaR cells	ndufab1b
ndufa2	2.29031e-194	0.663633	0.542	0.127	4.81263e-190	NaR cells	ndufa2
ndufs4	6.30802e-194	0.602465	0.526	0.12	1.3255e-189	NaR cells	ndufs4
uqcr10	8.57671e-194	0.900457	0.749	0.262	1.80222e-189	NaR cells	uqcr10
vdac3	2.10097e-192	0.729992	0.617	0.163	4.41477e-188	NaR cells	vdac3
cox5ab	7.52783e-192	0.856448	0.73	0.252	1.58182e-187	NaR cells	cox5ab
si:ch211-235e9.6	5.30581e-190	0.586629	0.519	0.117	1.11491e-185	NaR cells	si:ch211-235e9.6
atp5pb	7.32475e-190	0.967584	0.853	0.386	1.53915e-185	NaR cells	atp5pb
fa2h	8.09687e-190	0.486114	0.553	0.127	1.70139e-185	NaR cells	fa2h
nfatc3a	9.94436e-190	0.385192	0.363	0.054	2.08961e-185	NaR cells	nfatc3a
psap1	1.64856e-189	0.746049	0.821	0.314	3.46411e-185	NaR cells	psap
ctsd	7.89116e-188	0.718425	0.74	0.235	1.65817e-183	NaR cells	ctsd
tmem94	7.99032e-188	0.304884	0.257	0.027	1.67901e-183	NaR cells	tmem94
prnprs3	1.51409e-187	0.41529	0.444	0.08	3.18156e-183	NaR cells	prnprs3
mpc2	5.01942e-187	0.714702	0.645	0.191	1.05473e-182	NaR cells	mpc2
ndufb9	1.00986e-185	0.823366	0.741	0.266	2.12201e-181	NaR cells	ndufb9
hadhb	1.05242e-185	0.550887	0.51	0.116	2.21146e-181	NaR cells	hadhb
hadhaa	2.2789e-184	0.37913	0.327	0.047	4.78865e-180	NaR cells	hadhaa
cgnl1	6.01882e-183	0.396346	0.335	0.048	1.26473e-178	NaR cells	cgnl1
sod1	2.47323e-182	0.889631	0.906	0.468	5.19699e-178	NaR cells	sod1
si:ch211-79k12.1	6.4231e-182	0.726763	0.827	0.301	1.34969e-177	NaR cells	si:ch211-79k12.1
uqcrc1	1.98682e-180	0.742949	0.625	0.186	4.1749e-176	NaR cells	uqcrc1
PLEKHH3	3.77064e-180	0.580523	0.548	0.131	7.92324e-176	NaR cells	PLEKHH3
si:dkey-112a7.41	1.55411e-179	1.01433	0.925	0.534	3.26565e-175	NaR cells	si:dkey-112a7.4
atp6v1e1b	1.61135e-179	0.463663	0.519	0.115	3.38593e-175	NaR cells	atp6v1e1b
zgc:193541	4.78174e-179	0.867585	0.804	0.335	1.00479e-174	NaR cells	zgc:193541
cs	3.32003e-177	0.565698	0.529	0.129	6.97639e-173	NaR cells	cs
tspan36	5.31121e-177	0.619722	0.749	0.236	1.11604e-172	NaR cells	tspan36
cox7a2l	1.23593e-176	0.72338	0.631	0.193	2.59706e-172	NaR cells	cox7a2l
bcl2l13	1.42983e-176	0.334701	0.319	0.046	3.0045e-172	NaR cells	bcl2l13
atp5mf	2.84597e-176	0.90106	0.826	0.358	5.98024e-172	NaR cells	atp5mf
bckdhb	1.25865e-175	0.542574	0.449	0.096	2.6448e-171	NaR cells	bckdhb
si:ch211-202f5.3	9.42821e-175	0.45134	0.39	0.07	1.98115e-170	NaR cells	si:ch211-202f5.3
tm9sf5	1.34402e-173	0.343843	0.319	0.046	2.82419e-169	NaR cells	tm9sf5
zgc:194101	1.46994e-173	0.542747	0.339	0.051	3.08878e-169	NaR cells	zgc:194101
ndufs5	1.82839e-173	0.66281	0.601	0.172	3.84199e-169	NaR cells	ndufs5
ppifb1	5.02506e-173	0.79802	0.708	0.243	1.05592e-168	NaR cells	ppifb
eci2	6.16858e-173	0.365088	0.334	0.052	1.2962e-168	NaR cells	eci2
klf6a1	5.62901e-171	1.14229	0.931	0.602	1.18282e-166	NaR cells	klf6a
mt-co11	7.47824e-171	0.801984	1	0.998	1.5714e-166	NaR cells	mt-co1
cox8a	3.51269e-170	1.00184	0.885	0.485	7.38121e-166	NaR cells	cox8a
ndufs8a	1.85242e-169	0.538405	0.497	0.119	3.89249e-165	NaR cells	ndufs8a
ildr1a	2.07874e-169	0.557441	0.711	0.222	4.36805e-165	NaR cells	ildr1a
enosf1	4.53202e-169	0.484122	0.455	0.096	9.52313e-165	NaR cells	enosf1
me3	2.08434e-168	0.292411	0.268	0.034	4.37982e-164	NaR cells	me3
ndufs6	7.00489e-168	0.637227	0.551	0.148	1.47194e-163	NaR cells	ndufs6
si:ch211-195b13.11	6.90643e-166	0.596937	0.62	0.166	1.45125e-161	NaR cells	si:ch211-195b13.1
ppargc1b	2.83593e-164	0.593768	0.529	0.133	5.95915e-160	NaR cells	ppargc1b
hip1rb	5.0107e-163	0.290072	0.281	0.038	1.0529e-158	NaR cells	hip1rb
nnt	5.61144e-163	0.404448	0.323	0.052	1.17913e-158	NaR cells	nnt
selenou1a	9.49475e-163	0.48763	0.406	0.083	1.99513e-158	NaR cells	selenou1a
sod2	8.40503e-162	0.578207	0.569	0.162	1.76615e-157	NaR cells	sod2
pcdh7b	2.44623e-159	0.341138	0.304	0.046	5.14025e-155	NaR cells	pcdh7b
mt-nd51	3.76388e-159	0.813707	0.942	0.567	7.90904e-155	NaR cells	mt-nd5
slc25a3b	6.18818e-159	0.893792	0.935	0.592	1.30032e-154	NaR cells	slc25a3b
uqcrh	1.4677e-158	0.83414	0.813	0.364	3.08409e-154	NaR cells	uqcrh
ndufa10	3.15329e-158	0.531277	0.449	0.104	6.626e-154	NaR cells	ndufa10
tspo	3.30886e-158	0.482688	0.543	0.146	6.9529e-154	NaR cells	tspo
calm2a	5.71446e-158	0.61988	0.602	0.174	1.20078e-153	NaR cells	calm2a
mut	1.10804e-156	0.321555	0.315	0.051	2.32833e-152	NaR cells	mut
pfkpb	3.63611e-156	0.267611	0.252	0.031	7.64055e-152	NaR cells	pfkpb
csrp2	2.74573e-155	0.36801	0.335	0.056	5.76961e-151	NaR cells	csrp2
si:dkey-87o1.2	9.70161e-155	0.476305	0.588	0.161	2.0386e-150	NaR cells	si:dkey-87o1.2
nedd4l	1.46578e-154	0.334734	0.288	0.042	3.08005e-150	NaR cells	nedd4l
ndufs2	5.59674e-153	0.565514	0.524	0.143	1.17604e-148	NaR cells	ndufs2
ndufa1	3.36474e-152	0.656874	0.633	0.209	7.07032e-148	NaR cells	ndufa1
prkcdb	2.32362e-151	0.568573	0.634	0.195	4.88262e-147	NaR cells	prkcdb
snx14	5.04526e-149	0.374214	0.302	0.048	1.06016e-144	NaR cells	snx14
tmx2b	1.48233e-148	0.334192	0.337	0.059	3.11482e-144	NaR cells	tmx2b
vdac21	4.10631e-148	0.850233	0.904	0.486	8.6286e-144	NaR cells	vdac2
zgc:136892	5.72497e-147	0.380499	0.361	0.069	1.20299e-142	NaR cells	zgc:136892
atp5if1a	7.73302e-147	0.735924	0.73	0.287	1.62494e-142	NaR cells	atp5if1a
uqcrc2a	1.23513e-146	0.61378	0.577	0.184	2.59537e-142	NaR cells	uqcrc2a
slc38a5a	5.51455e-145	0.609934	0.661	0.226	1.15877e-140	NaR cells	slc38a5a
sdhc	5.1951e-143	0.469509	0.471	0.121	1.09165e-138	NaR cells	sdhc
tuba8l2	7.13158e-143	0.738688	0.867	0.404	1.49856e-138	NaR cells	tuba8l2
tdh1	2.14259e-140	0.779611	0.95	0.59	4.50223e-136	NaR cells	tdh
tmem176l.41	3.15273e-140	0.615071	0.863	0.369	6.62482e-136	NaR cells	tmem176l.4
pdha1a	3.39284e-140	0.466457	0.462	0.118	7.12937e-136	NaR cells	pdha1a
rnaseka	6.845e-140	0.434517	0.558	0.156	1.43834e-135	NaR cells	rnaseka
magi1b	7.62258e-140	0.270203	0.31	0.053	1.60173e-135	NaR cells	magi1b
selenom	9.43299e-140	0.476161	0.388	0.084	1.98216e-135	NaR cells	selenom
ap1s3b	1.073e-138	0.456689	0.556	0.163	2.25469e-134	NaR cells	ap1s3b
ivd	1.19673e-138	0.373964	0.315	0.057	2.51469e-134	NaR cells	ivd
suclg1	3.40686e-138	0.600586	0.589	0.197	7.15884e-134	NaR cells	suclg1
btr12	4.99693e-138	0.317413	0.334	0.062	1.05e-133	NaR cells	btr12
uqcrc2b	1.84695e-137	0.488451	0.433	0.108	3.88099e-133	NaR cells	uqcrc2b
CR753876.11	1.50801e-136	0.312311	0.454	0.106	3.16878e-132	NaR cells	CR753876.1
coq9	5.16238e-134	0.393847	0.364	0.079	1.08477e-129	NaR cells	coq9
sinhcaf	9.66727e-134	0.495519	0.553	0.161	2.03138e-129	NaR cells	sinhcaf
echs1	1.92804e-133	0.485084	0.506	0.149	4.05139e-129	NaR cells	echs1
bach1b	2.3429e-133	0.498607	0.47	0.122	4.92314e-129	NaR cells	bach1b
mgst1.1	6.37233e-133	0.418583	0.375	0.085	1.33902e-128	NaR cells	mgst1.1
insig1	6.61503e-132	0.450396	0.3	0.053	1.39002e-127	NaR cells	insig1
ndufab1a	6.67157e-132	0.469806	0.444	0.116	1.4019e-127	NaR cells	ndufab1a
cth	9.57039e-132	0.426669	0.339	0.07	2.01103e-127	NaR cells	cth
abca3b	1.01274e-131	0.30354	0.334	0.065	2.12807e-127	NaR cells	abca3b
adipor1b	4.27542e-129	0.36589	0.372	0.082	8.98394e-125	NaR cells	adipor1b
COX5B	6.46335e-129	0.862504	0.875	0.488	1.35814e-124	NaR cells	COX5B
atp5if1b	1.12791e-127	0.687948	0.796	0.387	2.37008e-123	NaR cells	atp5if1b
chmp2bb	9.14687e-126	0.512422	0.645	0.231	1.92203e-121	NaR cells	chmp2bb
fuca2	1.07343e-125	0.327191	0.486	0.129	2.25561e-121	NaR cells	fuca2
atp6v0d1	2.03243e-124	0.333671	0.363	0.079	4.27075e-120	NaR cells	atp6v0d1
gpr108	1.07236e-123	0.334509	0.367	0.082	2.25334e-119	NaR cells	gpr108
dldh	2.0406e-123	0.544325	0.554	0.189	4.28791e-119	NaR cells	dldh
vamp8	2.30352e-123	0.333237	0.498	0.135	4.84039e-119	NaR cells	vamp8
BX664625.1	2.80209e-123	0.267005	0.254	0.04	5.88804e-119	NaR cells	BX664625.1
gcm21	6.00196e-123	0.404854	0.637	0.216	1.26119e-118	NaR cells	gcm2
trib1	5.87539e-122	0.405104	0.371	0.085	1.2346e-117	NaR cells	trib1
fes	1.61228e-121	0.293956	0.268	0.045	3.38788e-117	NaR cells	fes
nupr1a	4.29415e-121	0.531666	0.561	0.184	9.0233e-117	NaR cells	nupr1a
cobll1b	2.22303e-120	0.327519	0.308	0.061	4.67126e-116	NaR cells	cobll1b
aldob1	9.81551e-120	0.511225	0.831	0.326	2.06253e-115	NaR cells	aldob
smpd5	1.73246e-118	0.321151	0.276	0.05	3.64041e-114	NaR cells	smpd5
nfyc	1.86897e-118	0.3826	0.391	0.095	3.92727e-114	NaR cells	nfyc
klf11b	4.01303e-118	0.450913	0.564	0.178	8.43258e-114	NaR cells	klf11b
slc25a331	1.08245e-116	0.631224	0.717	0.313	2.27454e-112	NaR cells	slc25a33
mccc1	2.33649e-116	0.286366	0.296	0.059	4.90967e-112	NaR cells	mccc1
nfe2l2a	4.58682e-116	0.56593	0.847	0.418	9.63829e-112	NaR cells	nfe2l2a
smad3a	4.99285e-116	0.41891	0.506	0.151	1.04915e-111	NaR cells	smad3a
ahcyl1	6.78633e-116	0.318609	0.259	0.045	1.42601e-111	NaR cells	ahcyl1
sdhdb	1.4869e-114	0.415463	0.401	0.105	3.12443e-110	NaR cells	sdhdb
si:dkey-44g23.5	4.71261e-114	0.423418	0.289	0.058	9.90261e-110	NaR cells	si:dkey-44g23.5
mmadhc	1.01303e-113	0.2752	0.267	0.049	2.12867e-109	NaR cells	mmadhc
klf7b	8.41622e-113	0.438327	0.558	0.181	1.7685e-108	NaR cells	klf7b
zgc:112433	5.95268e-112	0.476288	0.379	0.096	1.25084e-107	NaR cells	zgc:112433
FBXO46	7.77273e-112	0.319732	0.312	0.066	1.63328e-107	NaR cells	FBXO46
klhl24b	9.8623e-112	0.377659	0.514	0.157	2.07237e-107	NaR cells	klhl24b
prdx3	6.43927e-111	0.464496	0.503	0.165	1.35308e-106	NaR cells	prdx3
plxnb2a	5.06074e-110	0.267821	0.364	0.087	1.06341e-105	NaR cells	plxnb2a
hsd17b10	7.50737e-110	0.389726	0.39	0.105	1.57752e-105	NaR cells	hsd17b10
sh3d21	2.23799e-109	0.432809	0.494	0.153	4.70268e-105	NaR cells	sh3d21
slc25a28	1.23719e-107	0.275373	0.313	0.069	2.59971e-103	NaR cells	slc25a28
traf4a	3.07863e-105	0.361656	0.342	0.081	6.46913e-101	NaR cells	traf4a
ubl3a	3.92674e-105	0.390681	0.612	0.221	8.25126e-101	NaR cells	ubl3a
esrp2	2.45523e-104	0.349546	0.406	0.112	5.15917e-100	NaR cells	esrp2
cox6b2	8.95618e-104	0.743233	0.912	0.549	1.88196e-99	NaR cells	cox6b2
fam53b1	9.46059e-104	0.382524	0.621	0.231	1.98795e-99	NaR cells	fam53b
nr1d2b	1.6557e-103	0.335305	0.617	0.218	3.47912e-99	NaR cells	nr1d2b
chst2a	6.03205e-103	0.40921	0.262	0.051	1.26752e-98	NaR cells	chst2a
myca1	1.43589e-102	0.610521	0.559	0.202	3.01724e-98	NaR cells	myca
lysmd3	5.54527e-102	0.464547	0.577	0.216	1.16523e-97	NaR cells	lysmd3
prkab1b	5.76058e-102	0.4573	0.618	0.247	1.21047e-97	NaR cells	prkab1b
tiparp1	7.74493e-102	0.40691	0.728	0.309	1.62744e-97	NaR cells	tiparp
dhrs13a.2	2.83674e-98	0.312772	0.308	0.071	5.96084e-94	NaR cells	dhrs13a.2
herpud11	6.36049e-98	0.451112	0.545	0.194	1.33653e-93	NaR cells	herpud1
adipor21	1.25046e-95	0.365143	0.676	0.276	2.6276e-91	NaR cells	adipor2
cpeb4b	2.21455e-95	0.364527	0.633	0.25	4.65344e-91	NaR cells	cpeb4b
fam214a	5.96305e-95	0.264311	0.313	0.072	1.25302e-90	NaR cells	fam214a
si:ch211-196g2.4	3.59411e-94	0.302325	0.275	0.06	7.5523e-90	NaR cells	si:ch211-196g2.4
map1lc3a	5.2324e-94	0.345885	0.57	0.207	1.09949e-89	NaR cells	map1lc3a
si:ch73-22o12.1	5.52149e-94	0.345664	0.53	0.187	1.16023e-89	NaR cells	si:ch73-22o12.1
cert1a	7.07395e-94	0.322281	0.286	0.065	1.48645e-89	NaR cells	cert1a
mnta	1.57124e-92	0.304194	0.382	0.108	3.30165e-88	NaR cells	mnta
chmp1b	1.35386e-91	0.518215	0.835	0.456	2.84486e-87	NaR cells	chmp1b
etfb	1.81806e-91	0.459505	0.495	0.184	3.82028e-87	NaR cells	etfb
gcdha	2.83751e-90	0.314546	0.299	0.073	5.96247e-86	NaR cells	gcdha
fthl27	3.75737e-89	0.75287	0.987	0.876	7.89537e-85	NaR cells	fthl27
id4	2.15124e-88	0.456744	0.433	0.14	4.5204e-84	NaR cells	id4
zfp36l1b1	3.40741e-88	0.478454	0.626	0.26	7.15998e-84	NaR cells	zfp36l1b
gabarapl2	8.02778e-88	0.357894	0.5	0.18	1.68688e-83	NaR cells	gabarapl2
ehd1a	8.69775e-88	0.269381	0.347	0.095	1.82766e-83	NaR cells	ehd1a
cldn7b1	3.56565e-87	0.638134	0.925	0.602	7.49251e-83	NaR cells	cldn7b
atp1b1a	4.5808e-86	0.519737	0.887	0.544	9.62564e-82	NaR cells	atp1b1a
eps8l1b	8.65109e-86	0.299247	0.506	0.183	1.81785e-81	NaR cells	eps8l1b
atp6v0ca	2.17009e-85	0.350462	0.744	0.357	4.56001e-81	NaR cells	atp6v0ca
ncoa4	3.50551e-85	0.352987	0.398	0.123	7.36612e-81	NaR cells	ncoa4
per1b1	9.20155e-85	0.359806	0.639	0.261	1.93352e-80	NaR cells	per1b
NDUFB1	4.29995e-84	0.404195	0.468	0.17	9.03548e-80	NaR cells	NDUFB1
tfb2m	1.08127e-83	0.276497	0.275	0.067	2.27206e-79	NaR cells	tfb2m
higd2a	1.15412e-82	0.34519	0.452	0.156	2.42515e-78	NaR cells	higd2a
dlst	1.92372e-82	0.366731	0.482	0.179	4.0423e-78	NaR cells	dlst
aldh6a1	3.11091e-82	0.404084	0.548	0.223	6.53696e-78	NaR cells	aldh6a1
acadl	1.21264e-81	0.324501	0.327	0.093	2.54812e-77	NaR cells	acadl
cldnb1	1.29844e-81	0.39286	0.955	0.624	2.72841e-77	NaR cells	cldnb
coq10b	2.77005e-81	0.409918	0.538	0.212	5.82072e-77	NaR cells	coq10b
actb1	2.83231e-81	0.40411	0.978	0.924	5.95154e-77	NaR cells	actb1
ppil1	3.83755e-81	0.348914	0.299	0.08	8.06385e-77	NaR cells	ppil1
vdrb	7.14197e-81	0.395244	0.478	0.172	1.50074e-76	NaR cells	vdrb
ip6k2b	7.60187e-81	0.591527	0.796	0.43	1.59738e-76	NaR cells	ip6k2b
bhlhe401	1.62726e-80	0.437619	0.8	0.417	3.41937e-76	NaR cells	bhlhe40
cox14	8.46255e-79	0.341181	0.35	0.106	1.77824e-74	NaR cells	cox14
acsl1b	6.85105e-77	0.26915	0.326	0.093	1.43961e-72	NaR cells	acsl1b
creb3l3l	1.86879e-76	0.348325	0.681	0.312	3.92689e-72	NaR cells	creb3l3l
sar1b	2.74869e-76	0.27628	0.316	0.09	5.77582e-72	NaR cells	sar1b
epcam1	6.59538e-76	0.446332	0.979	0.851	1.38589e-71	NaR cells	epcam
tmcc3	9.39811e-76	0.26212	0.296	0.079	1.97483e-71	NaR cells	tmcc3
slc30a1a	2.43628e-75	0.303349	0.299	0.082	5.11936e-71	NaR cells	slc30a1a
tsc22d31	2.72453e-75	0.539638	0.728	0.356	5.72505e-71	NaR cells	tsc22d3
bckdk	4.66672e-75	0.250274	0.273	0.071	9.80618e-71	NaR cells	bckdk
micos10	2.31662e-74	0.398355	0.425	0.154	4.8679e-70	NaR cells	micos10
sik2b	1.13127e-73	0.299206	0.505	0.194	2.37714e-69	NaR cells	sik2b
got2b	4.48571e-73	0.302027	0.361	0.119	9.42582e-69	NaR cells	got2b
kras	1.42691e-72	0.292779	0.466	0.175	2.99837e-68	NaR cells	kras
ftr82	1.85569e-72	0.296344	0.308	0.09	3.89936e-68	NaR cells	ftr82
STMP1	7.68973e-72	0.325896	0.572	0.249	1.61584e-67	NaR cells	STMP1
sec23b	8.3985e-72	0.294243	0.458	0.174	1.76478e-67	NaR cells	sec23b
amd1	1.1273e-71	0.265014	0.422	0.149	2.3688e-67	NaR cells	amd1
tob1b	1.75064e-71	0.475689	0.861	0.505	3.67863e-67	NaR cells	tob1b
oclna1	2.45312e-71	0.394823	0.864	0.481	5.15475e-67	NaR cells	oclna
immt	4.76913e-71	0.304384	0.284	0.08	1.00214e-66	NaR cells	immt
tnrc6a	1.0322e-69	0.316029	0.548	0.226	2.16896e-65	NaR cells	tnrc6a
etfa	1.96817e-67	0.328253	0.425	0.163	4.13571e-63	NaR cells	etfa
ahcy1	1.1551e-66	0.462118	0.554	0.242	2.42721e-62	NaR cells	ahcy
si:ch211-191a24.4	1.38118e-66	0.280704	0.46	0.18	2.90228e-62	NaR cells	si:ch211-191a24.4
txnipa	1.73374e-66	0.346231	0.538	0.221	3.6431e-62	NaR cells	txnipa
guk1a	4.24103e-66	0.32413	0.343	0.114	8.91167e-62	NaR cells	guk1a
net11	1.56432e-64	0.307338	0.863	0.485	3.2871e-60	NaR cells	net1
acsl4a1	2.21568e-63	0.361442	0.45	0.176	4.65582e-59	NaR cells	acsl4a
si:ch211-270g19.5	4.70555e-63	0.276337	0.454	0.17	9.88777e-59	NaR cells	si:ch211-270g19.5
gadd45aa	6.12802e-63	0.35183	0.47	0.192	1.28768e-58	NaR cells	gadd45aa
romo1	8.99686e-62	0.444173	0.899	0.574	1.89051e-57	NaR cells	romo1
mid1ip1a2	5.91034e-61	0.293516	0.462	0.184	1.24194e-56	NaR cells	mid1ip1a
gpia1	1.16578e-60	0.369041	0.495	0.219	2.44966e-56	NaR cells	gpia
si:rp71-1h20.9	2.82257e-59	0.289105	0.312	0.104	5.93106e-55	NaR cells	si:rp71-1h20.9
gsto21	5.81961e-59	0.25742	0.665	0.333	1.22287e-54	NaR cells	gsto2
nocta1	8.33536e-59	0.375538	0.725	0.4	1.75151e-54	NaR cells	nocta
g6pd	1.80318e-58	0.254032	0.254	0.073	3.78901e-54	NaR cells	g6pd
fth1a	2.17145e-58	0.298343	0.919	0.638	4.56287e-54	NaR cells	fth1a
msi2b	6.5995e-58	0.25108	0.321	0.108	1.38675e-53	NaR cells	msi2b
dusp11	1.74134e-57	0.331776	0.621	0.298	3.65909e-53	NaR cells	dusp1
gadd45ab1	1.02884e-56	0.367418	0.54	0.244	2.1619e-52	NaR cells	gadd45ab
nr1d2a1	1.29698e-55	0.264668	0.609	0.287	2.72534e-51	NaR cells	nr1d2a
timm23a	1.95107e-55	0.258292	0.347	0.128	4.09978e-51	NaR cells	timm23a
atp5mea	3.74212e-54	0.310983	0.401	0.164	7.86332e-50	NaR cells	atp5mea
arrdc1a	1.15405e-53	0.291026	0.458	0.201	2.42501e-49	NaR cells	arrdc1a
fundc2	1.72882e-53	0.276586	0.466	0.207	3.63278e-49	NaR cells	fundc2
glulb1	4.18885e-52	0.405246	0.819	0.49	8.80203e-48	NaR cells	glulb
elf31	4.90182e-52	0.325776	0.733	0.396	1.03002e-47	NaR cells	elf3
sgk1	4.7218e-51	0.377471	0.431	0.186	9.92193e-47	NaR cells	sgk1
cd9b1	2.50908e-48	0.303193	0.933	0.607	5.27232e-44	NaR cells	cd9b
ccng1	4.18141e-48	0.41928	0.743	0.425	8.7864e-44	NaR cells	ccng1
cox6a1	1.92463e-47	0.431479	0.711	0.413	4.04422e-43	NaR cells	cox6a1
mrps36	2.58485e-47	0.282547	0.327	0.127	5.43155e-43	NaR cells	mrps36
atp5mc3a	8.19271e-46	0.253407	0.55	0.277	1.72153e-41	NaR cells	atp5mc3a
chac11	8.21644e-45	0.382323	0.906	0.667	1.72652e-40	NaR cells	chac1
cst31	2.59079e-44	0.332835	0.797	0.501	5.44402e-40	NaR cells	cst3
jund1	2.4191e-43	0.281182	0.853	0.553	5.08327e-39	NaR cells	jund
hspa5	8.78196e-43	0.424588	0.856	0.61	1.84535e-38	NaR cells	hspa5
sult6b1	1.93374e-42	0.367735	0.334	0.143	4.06336e-38	NaR cells	sult6b1
f11r.1	3.13121e-41	0.350948	0.781	0.521	6.5796e-37	NaR cells	f11r.1
eif3f	1.09632e-37	0.352673	0.919	0.636	2.30371e-33	NaR cells	eif3f
zgc:152753	2.24137e-37	0.337934	0.474	0.237	4.70979e-33	NaR cells	zgc:152753
prelid3b	9.80437e-37	0.335376	0.888	0.632	2.06019e-32	NaR cells	prelid3b
rhoab	1.64462e-35	0.280355	0.847	0.572	3.45584e-31	NaR cells	rhoab
mrpl36	1.23942e-34	0.260947	0.265	0.109	2.6044e-30	NaR cells	mrpl36
slc38a2	1.71686e-34	0.2578	0.657	0.402	3.60764e-30	NaR cells	slc38a2
zgc:1627301	2.08529e-32	0.31608	0.958	0.807	4.38181e-28	NaR cells	zgc:162730
ly6m5	0	2.26487	0.757	0.092	0	Immune cells	ly6m5
ccl19b	0	2.24249	0.7	0.106	0	Immune cells	ccl19b
si:dkey-211g8.8	0	1.49667	0.787	0.086	0	Immune cells	si:dkey-211g8.8
CU984600.2	0	1.14452	0.698	0.099	0	Immune cells	CU984600.2
mxb	0	0.808168	0.462	0.04	0	Immune cells	mxb
zgc:171506	0	0.770267	0.437	0.039	0	Immune cells	zgc:171506
FQ377660.1	0	0.677648	0.397	0.023	0	Immune cells	FQ377660.1
gig2d	1.09928e-282	0.775956	0.416	0.043	2.30991e-278	Immune cells	gig2d
isg15	2.14957e-282	1.32431	0.741	0.151	4.51689e-278	Immune cells	isg15
ifi45	4.3669e-271	1.07683	0.603	0.099	9.17617e-267	Immune cells	ifi45
FP102192.2	3.37753e-270	0.765259	0.529	0.074	7.09721e-266	Immune cells	FP102192.2
si:ch211-1a19.3	5.41098e-248	0.942056	0.637	0.115	1.13701e-243	Immune cells	si:ch211-1a19.3
si:dkey-188i13.9	5.85936e-247	0.634794	0.399	0.045	1.23123e-242	Immune cells	si:dkey-188i13.9
zgc:152791	4.19251e-243	0.958738	0.816	0.193	8.80971e-239	Immune cells	zgc:152791
ly6m2	1.36211e-233	0.608973	0.443	0.058	2.86219e-229	Immune cells	ly6m2
rsad2	1.0087e-209	0.816265	0.329	0.036	2.11958e-205	Immune cells	rsad2
igfbp1a	4.44908e-198	1.65361	0.692	0.186	9.34885e-194	Immune cells	igfbp1a
cxcl8a1	5.52353e-191	1.37248	0.76	0.231	1.16066e-186	Immune cells	cxcl8a
LO017815.1	2.00222e-185	0.834694	0.563	0.127	4.20727e-181	Immune cells	LO017815.1
si:dkey-40g16.6	1.94748e-180	0.542764	0.31	0.036	4.09223e-176	Immune cells	si:dkey-40g16.6
wu:fj29h11	2.01364e-180	0.710832	0.574	0.124	4.23127e-176	Immune cells	wu:fj29h11
ccl25b1	1.21636e-179	2.08841	0.865	0.415	2.55594e-175	Immune cells	ccl25b
zgc:152670	7.06226e-179	0.97863	0.407	0.066	1.48399e-174	Immune cells	zgc:152670
cxcl18a.11	2.73776e-175	1.13382	0.707	0.214	5.75286e-171	Immune cells	cxcl18a.1
si:ch211-198c19.31	4.25645e-175	0.897821	0.565	0.132	8.94409e-171	Immune cells	si:ch211-198c19.3
moxd1	2.45815e-173	0.927286	0.395	0.067	5.1653e-169	Immune cells	moxd1
ifit8	3.40057e-170	0.520754	0.26	0.027	7.14561e-166	Immune cells	ifit8
cldna1	4.6235e-169	1.32512	0.681	0.199	9.71536e-165	Immune cells	cldna
aste1a1	2.81013e-168	1.00089	0.703	0.204	5.90492e-164	Immune cells	aste1a
txn1	6.66725e-168	0.953597	0.783	0.266	1.40099e-163	Immune cells	txn
si:dkey-188i13.6	7.22369e-168	0.430848	0.411	0.066	1.51791e-163	Immune cells	si:dkey-188i13.6
helz2	1.35724e-167	0.773441	0.403	0.067	2.85197e-163	Immune cells	helz2
stat1b	7.07812e-158	0.792264	0.696	0.205	1.48733e-153	Immune cells	stat1b
mxc	1.32184e-150	0.629072	0.26	0.031	2.77758e-146	Immune cells	mxc
si:dkeyp-9d4.2	4.9417e-150	0.485998	0.373	0.062	1.0384e-145	Immune cells	si:dkeyp-9d4.2
CABZ01073795.1	1.48759e-148	0.691465	0.413	0.077	3.12588e-144	Immune cells	CABZ01073795.1
si:dkeyp-1h4.6	1.5458e-142	0.67334	0.527	0.124	3.2482e-138	Immune cells	si:dkeyp-1h4.6
notch31	3.5996e-139	0.825	0.643	0.193	7.56385e-135	Immune cells	notch3
mxa	1.64853e-138	0.389477	0.316	0.048	3.46405e-134	Immune cells	mxa
rnf213a1	3.31867e-137	0.894115	0.84	0.344	6.97353e-133	Immune cells	rnf213a
trim35-14	4.69847e-136	0.368605	0.293	0.042	9.8729e-132	Immune cells	trim35-14
FP016106.1	6.89259e-135	0.709922	0.38	0.073	1.44834e-130	Immune cells	FP016106.1
ponzr11	8.40954e-130	0.823549	0.654	0.222	1.7671e-125	Immune cells	ponzr1
cgas	1.06127e-126	0.540826	0.295	0.047	2.23005e-122	Immune cells	cgas
rhov1	1.35773e-121	0.886506	0.722	0.291	2.85299e-117	Immune cells	rhov
CABZ01020840.1	4.07062e-119	0.782328	0.601	0.202	8.55359e-115	Immune cells	CABZ01020840.1
dhx58	1.28501e-117	0.394742	0.319	0.057	2.7002e-113	Immune cells	dhx58
cldnb2	3.19118e-114	0.95864	0.971	0.626	6.70562e-110	Immune cells	cldnb
rnf213b	4.37586e-113	0.654725	0.5	0.134	9.19499e-109	Immune cells	rnf213b
cxcl12a1	2.74989e-110	0.826465	0.572	0.182	5.77835e-106	Immune cells	cxcl12a
ms4a17a.51	1.70176e-108	0.650507	0.462	0.126	3.57591e-104	Immune cells	ms4a17a.5
zgc:153654	1.57008e-105	0.28565	0.281	0.05	3.29921e-101	Immune cells	zgc:153654
lgals17	4.23571e-105	0.344144	0.329	0.065	8.9005e-101	Immune cells	lgals17
irf71	1.73544e-103	0.679731	0.639	0.233	3.64668e-99	Immune cells	irf7
si:ch1073-385f13.3	1.67628e-102	0.478538	0.348	0.076	3.52236e-98	Immune cells	si:ch1073-385f13.3
cebpa1	1.79507e-101	0.690458	0.572	0.192	3.77198e-97	Immune cells	cebpa
zgc:1748881	5.7208e-101	0.641061	0.519	0.159	1.20211e-96	Immune cells	zgc:174888
cyp2aa71	2.69052e-99	0.88252	0.559	0.19	5.65358e-95	Immune cells	cyp2aa7
nrg1	2.52128e-97	0.670608	0.57	0.193	5.29797e-93	Immune cells	nrg1
si:dkey-31f5.8	3.15994e-97	0.642081	0.511	0.164	6.63998e-93	Immune cells	si:dkey-31f5.8
anxa2a2	6.25551e-97	0.775675	0.901	0.526	1.31447e-92	Immune cells	anxa2a
f2rl2	3.33766e-96	0.515824	0.304	0.064	7.01342e-92	Immune cells	f2rl2
znf7501	1.32398e-92	0.504388	0.414	0.116	2.78208e-88	Immune cells	znf750
dspa2	1.70632e-92	0.704328	0.77	0.353	3.58549e-88	Immune cells	dspa
FO744833.2	5.72799e-92	0.560657	0.563	0.189	1.20362e-87	Immune cells	FO744833.2
xaf1	1.34677e-91	0.351305	0.397	0.103	2.82997e-87	Immune cells	xaf1
pkp3a1	2.77698e-89	0.703554	0.726	0.333	5.83526e-85	Immune cells	pkp3a
ms4a17a.41	3.74115e-89	0.56152	0.521	0.175	7.86127e-85	Immune cells	ms4a17a.4
znfx1	1.06674e-87	0.50762	0.51	0.164	2.24154e-83	Immune cells	znfx1
ccl19a.21	1.53106e-86	1.75364	0.464	0.154	3.21721e-82	Immune cells	ccl19a.2
ftr56	5.97854e-85	0.313995	0.251	0.048	1.25627e-80	Immune cells	ftr56
CT027980.1	1.12465e-83	0.402613	0.278	0.059	2.36323e-79	Immune cells	CT027980.1
ascl1b	2.20932e-83	0.267515	0.283	0.06	4.64245e-79	Immune cells	ascl1b
grhl2a1	4.74756e-82	0.352942	0.302	0.072	9.97604e-78	Immune cells	grhl2a
slco2b12	2.75595e-81	0.6372	0.688	0.299	5.79107e-77	Immune cells	slco2b1
tgm5l1	4.2468e-81	0.582982	0.373	0.104	8.9238e-77	Immune cells	tgm5l
ms4a17a.12	1.71564e-79	0.494938	0.51	0.178	3.60508e-75	Immune cells	ms4a17a.12
sh3gl3a	2.08099e-78	0.474438	0.567	0.209	4.37278e-74	Immune cells	sh3gl3a
ms4a17a.21	5.0719e-78	0.538695	0.485	0.168	1.06576e-73	Immune cells	ms4a17a.2
ahnak2	2.30359e-77	0.781459	0.947	0.609	4.84054e-73	Immune cells	ahnak
rplp2l2	3.80059e-77	0.582637	0.983	0.876	7.98618e-73	Immune cells	rplp2l
si:ch73-56d11.51	8.13482e-76	0.563916	0.62	0.253	1.70937e-71	Immune cells	si:ch73-56d11.5
tspan361	5.00959e-75	0.574568	0.599	0.247	1.05266e-70	Immune cells	tspan36
zgc:1527531	1.16211e-74	0.414509	0.61	0.234	2.44194e-70	Immune cells	zgc:152753
krt51	4.2526e-74	0.754184	0.897	0.592	8.93598e-70	Immune cells	krt5
si:dkey-188i13.10	5.86284e-72	0.450296	0.485	0.175	1.23196e-67	Immune cells	si:dkey-188i13.10
lpcat4	7.54384e-72	0.32161	0.262	0.06	1.58519e-67	Immune cells	lpcat4
krt18a.12	7.72065e-72	0.519855	0.987	0.804	1.62234e-67	Immune cells	krt18a.1
si:ch211-183d5.2	1.2471e-71	0.338154	0.26	0.059	2.62053e-67	Immune cells	si:ch211-183d5.2
eef1db	6.89609e-71	0.6304	0.856	0.661	1.44907e-66	Immune cells	eef1db
lifrb1	1.89297e-70	0.623386	0.553	0.225	3.9777e-66	Immune cells	lifrb
ifi461	1.09718e-69	0.543091	0.734	0.392	2.3055e-65	Immune cells	ifi46
plecb1	2.04582e-69	0.686213	0.648	0.294	4.29887e-65	Immune cells	plecb
cdh26.2	1.80516e-68	0.468808	0.3	0.081	3.79319e-64	Immune cells	cdh26.2
ptgis1	5.17727e-68	0.647027	0.536	0.212	1.0879e-63	Immune cells	ptgis
btr09	1.37842e-67	0.298792	0.312	0.083	2.89648e-63	Immune cells	btr09
rpl292	2.34573e-67	0.56995	0.93	0.754	4.92909e-63	Immune cells	rpl29
gsnb	4.14747e-67	0.281309	0.257	0.06	8.71509e-63	Immune cells	gsnb
krt912	3.85458e-66	0.779598	0.916	0.636	8.09962e-62	Immune cells	krt91
cd2ap	3.83292e-64	0.389498	0.447	0.162	8.05412e-60	Immune cells	cd2ap
perp1	2.48182e-62	0.595743	0.745	0.406	5.21506e-58	Immune cells	perp
rpl382	9.81862e-61	0.519577	0.913	0.728	2.06319e-56	Immune cells	rpl38
si:ch211-166a6.5	1.31833e-59	0.405681	0.447	0.168	2.77021e-55	Immune cells	si:ch211-166a6.5
si:dkey-151g10.62	3.59526e-59	0.473562	0.998	0.971	7.55471e-55	Immune cells	si:dkey-151g10.6
ms4a17a.1	1.38163e-58	0.348359	0.38	0.129	2.90323e-54	Immune cells	ms4a17a.1
lima1a1	3.91193e-58	0.450426	0.92	0.572	8.22014e-54	Immune cells	lima1a
rpl37.12	8.55618e-58	0.480536	0.979	0.872	1.79791e-53	Immune cells	rpl37.1
fat22	2.12686e-57	0.375415	0.644	0.297	4.46918e-53	Immune cells	fat2
rpl22l11	1.27769e-56	0.543937	0.875	0.626	2.6848e-52	Immune cells	rpl22l1
si:zfos-2372e4.11	1.43563e-56	0.498212	0.5	0.209	3.01669e-52	Immune cells	si:zfos-2372e4.1
si:dkey-42i9.6	2.55185e-56	0.445992	0.529	0.229	5.36221e-52	Immune cells	si:dkey-42i9.6
plekhg5b	1.41533e-55	0.304677	0.27	0.074	2.97403e-51	Immune cells	plekhg5b
lrp1ab	1.47075e-55	0.448491	0.302	0.093	3.09049e-51	Immune cells	lrp1ab
stat21	2.37278e-55	0.28457	0.462	0.173	4.98592e-51	Immune cells	stat2
rps282	4.0372e-55	0.486509	0.956	0.847	8.48336e-51	Immune cells	rps28
tgm1l1	4.23511e-55	0.447667	0.298	0.091	8.89923e-51	Immune cells	tgm1l1
ms4a17a.6	1.36264e-54	0.28724	0.331	0.104	2.86331e-50	Immune cells	ms4a17a.6
aqp3a2	2.01009e-54	0.747517	0.65	0.335	4.2238e-50	Immune cells	aqp3a
nectin4a1	2.29315e-54	0.35754	0.34	0.114	4.81859e-50	Immune cells	nectin4a
ywhaz1	2.8713e-54	0.536333	0.793	0.52	6.03346e-50	Immune cells	ywhaz
rpl36a2	5.19648e-53	0.436973	0.983	0.899	1.09194e-48	Immune cells	rpl36a
il17rc1	1.00689e-52	0.363504	0.471	0.189	2.11578e-48	Immune cells	il17rc
arl4d1	4.15337e-52	0.272429	0.338	0.114	8.72749e-48	Immune cells	arl4d
rps292	5.18351e-52	0.443469	0.968	0.849	1.08921e-47	Immune cells	rps29
zgc:1717722	5.65135e-52	0.453216	0.973	0.891	1.18752e-47	Immune cells	zgc:171772
ugt1b5	7.51251e-51	0.260337	0.312	0.101	1.5786e-46	Immune cells	ugt1b5
cxcl8b.12	1.97666e-50	0.748741	0.808	0.523	4.15356e-46	Immune cells	cxcl8b.1
abl2	2.66826e-48	0.346143	0.297	0.097	5.60681e-44	Immune cells	abl2
rpl362	3.96397e-48	0.418677	0.954	0.862	8.32949e-44	Immune cells	rpl36
krt172	5.18449e-48	0.378889	0.563	0.255	1.08942e-43	Immune cells	krt17
rpl312	1.69404e-47	0.416871	0.975	0.893	3.55968e-43	Immune cells	rpl31
crybg1a	3.01934e-47	0.369561	0.285	0.093	6.34455e-43	Immune cells	crybg1a
zgc:91976	5.97589e-47	0.383304	0.414	0.167	1.25571e-42	Immune cells	zgc:91976
rpl392	1.31567e-46	0.447605	0.975	0.887	2.76461e-42	Immune cells	rpl39
rps251	1.60178e-46	0.393974	0.97	0.907	3.36583e-42	Immune cells	rps25
dsc2l1	2.23036e-46	0.466183	0.451	0.192	4.68665e-42	Immune cells	dsc2l
tcnbb1	5.31996e-46	0.725568	0.329	0.118	1.11788e-41	Immune cells	tcnbb
epha2a1	6.08874e-46	0.315596	0.624	0.302	1.27943e-41	Immune cells	epha2a
fabp32	6.14367e-46	0.499332	0.677	0.402	1.29097e-41	Immune cells	fabp3
zgc:1536651	7.97556e-46	0.594815	0.371	0.144	1.67591e-41	Immune cells	zgc:153665
cldn7b2	9.59989e-46	0.558662	0.865	0.607	2.01723e-41	Immune cells	cldn7b
rplp01	1.44102e-45	0.399343	0.989	0.931	3.02802e-41	Immune cells	rplp0
zgc:77486.11	2.44936e-45	0.439927	0.635	0.334	5.14684e-41	Immune cells	zgc:77486.1
mhc1zfa	7.86142e-45	0.323718	0.439	0.18	1.65192e-40	Immune cells	mhc1zfa
rps121	9.41344e-45	0.453237	0.973	0.897	1.97805e-40	Immune cells	rps12
gadd45aa1	1.02725e-44	0.338772	0.456	0.195	2.15856e-40	Immune cells	gadd45aa
cdc42ep52	2.16976e-44	0.438103	0.61	0.314	4.55933e-40	Immune cells	cdc42ep5
cxcl18b2	4.20444e-44	0.390295	0.819	0.521	8.8348e-40	Immune cells	cxcl18b
RPS171	8.4072e-44	0.424451	0.956	0.847	1.76661e-39	Immune cells	RPS17
CR762483.12	2.62737e-43	0.457563	0.702	0.394	5.52088e-39	Immune cells	CR762483.1
zgc:776501	9.18333e-43	0.369218	0.654	0.352	1.92969e-38	Immune cells	zgc:77650
rps172	3.12594e-42	0.364477	0.924	0.749	6.56854e-38	Immune cells	rps17
serpinb14	3.49508e-42	0.303596	0.255	0.082	7.34421e-38	Immune cells	serpinb14
paics1	6.81245e-41	0.264926	0.395	0.166	1.4315e-36	Immune cells	paics
krt42	7.39779e-41	0.322077	0.848	0.539	1.5545e-36	Immune cells	krt4
dennd2b	1.94535e-40	0.351879	0.304	0.113	4.08777e-36	Immune cells	dennd2b
cfd1	1.94959e-40	0.507107	0.926	0.669	4.09668e-36	Immune cells	cfd
klf5l	2.91581e-40	0.320372	0.447	0.203	6.12698e-36	Immune cells	klf5l
aldob2	3.4511e-40	0.333669	0.643	0.338	7.2518e-36	Immune cells	aldob
zgc:1737091	4.08814e-40	0.33674	0.437	0.193	8.59042e-36	Immune cells	zgc:173709
rps212	4.24145e-40	0.387467	0.958	0.833	8.91256e-36	Immune cells	rps21
rpl35a2	4.51074e-40	0.413223	0.96	0.85	9.47842e-36	Immune cells	rpl35a
si:ch211-105c13.3	9.23174e-40	0.386446	0.348	0.138	1.93987e-35	Immune cells	si:ch211-105c13.3
sorl1	1.15877e-38	0.374767	0.424	0.19	2.43492e-34	Immune cells	sorl1
micall2b	8.1952e-38	0.330833	0.312	0.119	1.72206e-33	Immune cells	micall2b
epgn1	1.62578e-37	0.488564	0.724	0.438	3.41624e-33	Immune cells	epgn
rab11fip4b	1.70448e-37	0.365088	0.262	0.092	3.58162e-33	Immune cells	rab11fip4b
hey11	4.4968e-37	0.289661	0.317	0.123	9.44912e-33	Immune cells	hey1
rplp12	1.90501e-36	0.336279	0.992	0.963	4.003e-32	Immune cells	rplp1
ugt2a4	3.65154e-36	0.28428	0.333	0.135	7.67297e-32	Immune cells	ugt2a4
si:dkeyp-9d4.42	6.41804e-36	0.315707	0.684	0.388	1.34862e-31	Immune cells	si:dkeyp-9d4.4
zgc:1587012	7.43198e-36	0.353276	0.641	0.405	1.56168e-31	Immune cells	zgc:158701
ssh2a	8.59858e-36	0.28344	0.413	0.186	1.80682e-31	Immune cells	ssh2a
irf6	1.02206e-35	0.331322	0.506	0.251	2.14766e-31	Immune cells	irf6
nrarpa2	1.73555e-35	0.317504	0.574	0.308	3.6469e-31	Immune cells	nrarpa
rps242	7.35956e-35	0.343745	0.981	0.907	1.54646e-30	Immune cells	rps24
hmox1a	2.30775e-34	0.464068	0.344	0.146	4.84927e-30	Immune cells	hmox1a
zgc:1539112	3.38337e-34	0.394392	0.907	0.627	7.10947e-30	Immune cells	zgc:153911
svild1	4.44128e-34	0.291728	0.5	0.252	9.33245e-30	Immune cells	svild
cdh11	5.15092e-34	0.482991	0.913	0.699	1.08236e-29	Immune cells	cdh1
cdv3	8.07565e-34	0.251856	0.449	0.215	1.69694e-29	Immune cells	cdv3
il11b1	1.36852e-33	0.348406	0.291	0.114	2.87568e-29	Immune cells	il11b
marcksl1a1	4.68272e-33	0.334934	0.89	0.651	9.83979e-29	Immune cells	marcksl1a
efna1b1	5.94514e-33	0.266701	0.536	0.278	1.24925e-28	Immune cells	efna1b
si:dkey-23k10.5	1.41761e-32	0.300534	0.272	0.103	2.97882e-28	Immune cells	si:dkey-23k10.5
rps232	1.30706e-31	0.33784	0.964	0.907	2.74653e-27	Immune cells	rps23
rps191	2.65658e-31	0.334688	0.966	0.907	5.58228e-27	Immune cells	rps19
prdx5	3.41845e-31	0.381656	0.605	0.384	7.18319e-27	Immune cells	prdx5
jupa2	4.61328e-31	0.280274	0.778	0.509	9.69389e-27	Immune cells	jupa
twistnb1	1.62591e-30	0.256639	0.335	0.146	3.41653e-26	Immune cells	twistnb
ogfrl2	5.16493e-30	0.252224	0.373	0.17	1.08531e-25	Immune cells	ogfrl2
rps15a2	1.29982e-29	0.341317	0.952	0.871	2.73132e-25	Immune cells	rps15a
rpl111	4.40232e-29	0.301111	0.979	0.915	9.25059e-25	Immune cells	rpl11
grwd1	4.15351e-28	0.254702	0.279	0.117	8.72778e-24	Immune cells	grwd1
inavab	5.16759e-28	0.257862	0.257	0.104	1.08586e-23	Immune cells	inavab
cycsb2	1.11101e-27	0.320992	0.785	0.589	2.33457e-23	Immune cells	cycsb
acsl4b	1.20468e-27	0.268057	0.411	0.204	2.53139e-23	Immune cells	acsl4b
rps151	2.59218e-26	0.296346	0.981	0.896	5.44695e-22	Immune cells	rps15
rpl142	3.97219e-26	0.26765	0.96	0.894	8.34677e-22	Immune cells	rpl14
rpl23a1	4.7553e-26	0.31803	0.947	0.84	9.99232e-22	Immune cells	rpl23a
rpl272	1.5257e-25	0.310985	0.962	0.864	3.20595e-21	Immune cells	rpl27
prdx61	3.41887e-25	0.354408	0.508	0.309	7.18408e-21	Immune cells	prdx6
tmem176l.42	1.15886e-24	0.362449	0.616	0.384	2.43512e-20	Immune cells	tmem176l.4
eif4g1a	2.43341e-24	0.28884	0.487	0.275	5.11333e-20	Immune cells	eif4g1a
fgfr31	3.28656e-24	0.265506	0.268	0.119	6.90605e-20	Immune cells	fgfr3
oclna2	7.64301e-23	0.297214	0.741	0.49	1.60603e-18	Immune cells	oclna
rps102	9.75098e-23	0.265609	0.979	0.906	2.04897e-18	Immune cells	rps10
rpl301	1.87358e-22	0.266787	0.977	0.88	3.93695e-18	Immune cells	rpl30
spaca4l2	2.39666e-21	0.263684	0.662	0.407	5.03611e-17	Immune cells	spaca4l
rpl342	4.39645e-21	0.262601	0.949	0.856	9.23825e-17	Immune cells	rpl34
cast	2.27461e-20	0.28236	0.445	0.257	4.77964e-16	Immune cells	cast
si:ch211-132p1.31	5.21918e-20	0.334367	0.479	0.285	1.09671e-15	Immune cells	si:ch211-132p1.3
hspa51	1.30182e-19	0.36604	0.797	0.614	2.73551e-15	Immune cells	hspa5
rpl222	2.94551e-19	0.256008	0.914	0.816	6.1894e-15	Immune cells	rpl22
rpl352	6.43183e-19	0.251579	0.943	0.876	1.35152e-14	Immune cells	rpl35
stc1	0	3.84869	0.644	0.015	0	Tuft cells I	stc1
igfbp5b	0	3.50368	0.806	0.129	0	Tuft cells I	igfbp5b
aldh1a3	0	3.38126	0.879	0.019	0	Tuft cells I	aldh1a3
si:ch211-152c2.3	0	2.95045	0.942	0.059	0	Tuft cells I	si:ch211-152c2.3
gng13a	0	2.71823	0.828	0.012	0	Tuft cells I	gng13a
prr15la	0	2.69201	0.927	0.05	0	Tuft cells I	prr15la
desi2	0	2.61871	0.828	0.046	0	Tuft cells I	desi2
si:ch73-359m17.5	0	2.60709	0.907	0.112	0	Tuft cells I	si:ch73-359m17.5
stra6	0	2.47418	0.619	0.004	0	Tuft cells I	stra6
cyp27c1	0	2.45753	0.727	0.009	0	Tuft cells I	cyp27c1
si:ch211-112g6.4	0	2.20676	0.833	0.015	0	Tuft cells I	si:ch211-112g6.4
alk	0	2.20642	0.848	0.008	0	Tuft cells I	alk
tuba1a	0	2.16296	0.732	0.008	0	Tuft cells I	tuba1a
btk	0	2.16208	0.833	0.033	0	Tuft cells I	btk
si:ch211-1a19.31	0	2.15278	0.884	0.112	0	Tuft cells I	si:ch211-1a19.3
grb2b	0	2.07425	0.846	0.144	0	Tuft cells I	grb2b
crabp2a	0	1.832	0.641	0.01	0	Tuft cells I	crabp2a
ehf	0	1.8261	0.705	0.052	0	Tuft cells I	ehf
dkk2	0	1.65754	0.27	0.003	0	Tuft cells I	dkk2
gyg1b	0	1.51152	0.28	0.005	0	Tuft cells I	gyg1b
ponzr61	0	1.46972	0.813	0.126	0	Tuft cells I	ponzr6
rbp5	0	1.46143	0.566	0.013	0	Tuft cells I	rbp5
si:dkeyp-117b11.1	0	1.45339	0.624	0.024	0	Tuft cells I	si:dkeyp-117b11.1
tpd52l1	0	1.37129	0.593	0.026	0	Tuft cells I	tpd52l1
vil1	0	1.29882	0.449	0.019	0	Tuft cells I	vil1
tuba1c	0	1.27703	0.437	0.007	0	Tuft cells I	tuba1c
plcg2	0	1.26741	0.614	0.061	0	Tuft cells I	plcg2
CAMK2N1	0	1.26504	0.497	0.008	0	Tuft cells I	CAMK2N1
pou2f3	0	1.1309	0.51	0.044	0	Tuft cells I	pou2f3
si:dkeyp-82a1.8	0	1.11876	0.384	0.006	0	Tuft cells I	si:dkeyp-82a1.8
CABZ01109019.1	0	1.10041	0.442	0.007	0	Tuft cells I	CABZ01109019.1
skap1	0	0.985588	0.402	0.016	0	Tuft cells I	skap1
adgrg6	0	0.955193	0.409	0.009	0	Tuft cells I	adgrg6
sox8b	0	0.940393	0.361	0.021	0	Tuft cells I	sox8b
eps8l2	0	0.938583	0.351	0.013	0	Tuft cells I	eps8l2
zgc:158412	0	0.89651	0.374	0.018	0	Tuft cells I	zgc:158412
si:ch211-63p21.4	0	0.884745	0.384	0.021	0	Tuft cells I	si:ch211-63p21.4
si:dkey-83f18.2	0	0.827038	0.275	0.004	0	Tuft cells I	si:dkey-83f18.2
magi3b	0	0.778117	0.298	0.014	0	Tuft cells I	magi3b
si:ch211-207i1.2	0	0.77024	0.283	0.012	0	Tuft cells I	si:ch211-207i1.2
btr33	0	0.743088	0.26	0.004	0	Tuft cells I	btr33
map1b	0	0.741486	0.263	0.007	0	Tuft cells I	map1b
arpc5lb	6.45483e-299	1.20313	0.518	0.055	1.35635e-294	Tuft cells I	arpc5lb
si:dkey-61f9.1.1	2.22433e-298	1.0874	0.293	0.014	4.67398e-294	Tuft cells I	si:dkey-61f9.1.1
mcf2lb	2.39054e-296	0.771872	0.278	0.012	5.02324e-292	Tuft cells I	mcf2lb
eml2	3.07783e-291	1.77352	0.705	0.119	6.46744e-287	Tuft cells I	eml2
ptprja	3.51661e-286	0.825697	0.313	0.017	7.38945e-282	Tuft cells I	ptprja
cremb1	3.81088e-280	1.56336	0.694	0.111	8.0078e-276	Tuft cells I	cremb
cldnh1	9.01846e-280	2.05076	0.965	0.272	1.89505e-275	Tuft cells I	cldnh
si:dkey-28d5.13	3.18584e-278	0.872034	0.285	0.015	6.69442e-274	Tuft cells I	si:dkey-28d5.13
CT027980.11	7.57696e-270	1.10135	0.495	0.054	1.59215e-265	Tuft cells I	CT027980.1
hsh2d	1.92749e-265	0.977416	0.452	0.045	4.05024e-261	Tuft cells I	hsh2d
rgcc	1.55954e-264	1.50633	0.578	0.079	3.27707e-260	Tuft cells I	rgcc
pstpip2	7.48967e-264	0.630769	0.258	0.012	1.5738e-259	Tuft cells I	pstpip2
csrp21	1.87216e-260	1.2222	0.49	0.056	3.93396e-256	Tuft cells I	csrp2
fybb	8.08673e-251	0.972089	0.528	0.064	1.69926e-246	Tuft cells I	fybb
ralbp1	3.83286e-240	1.5638	0.712	0.147	8.05398e-236	Tuft cells I	ralbp1
tmc5	9.97549e-239	0.755774	0.283	0.017	2.09615e-234	Tuft cells I	tmc5
id2b	1.03032e-237	1.43545	0.407	0.04	2.16502e-233	Tuft cells I	id2b
si:dkey-192d15.1	4.99878e-237	0.988906	0.275	0.017	1.05039e-232	Tuft cells I	si:dkey-192d15.1
si:dkey-87o1.21	6.37007e-236	1.46232	0.75	0.163	1.33854e-231	Tuft cells I	si:dkey-87o1.2
prkd2	1.09634e-231	1.18964	0.604	0.1	2.30374e-227	Tuft cells I	prkd2
lmo7a1	1.68883e-225	1.06885	0.573	0.088	3.54874e-221	Tuft cells I	lmo7a
scinlb	8.11555e-224	0.91222	0.5	0.064	1.70532e-219	Tuft cells I	scinlb
cited1	4.06325e-218	0.738719	0.253	0.015	8.53811e-214	Tuft cells I	cited1
aplp11	9.03207e-218	0.866764	0.326	0.028	1.89791e-213	Tuft cells I	aplp1
inhbaa	1.76716e-216	1.6253	0.278	0.019	3.71334e-212	Tuft cells I	inhbaa
tuba1b	2.17519e-214	1.4209	0.646	0.131	4.57072e-210	Tuft cells I	tuba1b
lyn	8.78665e-211	0.904915	0.429	0.05	1.84634e-206	Tuft cells I	lyn
zgc:92380	4.83868e-208	1.63813	0.864	0.284	1.01675e-203	Tuft cells I	zgc:92380
add3a	4.62721e-200	1.17961	0.631	0.126	9.72316e-196	Tuft cells I	add3a
marcksl1b	8.48351e-198	1.67791	0.904	0.323	1.78264e-193	Tuft cells I	marcksl1b
pbxip1b	1.89689e-196	1.50491	0.818	0.248	3.98594e-192	Tuft cells I	pbxip1b
bik	2.15278e-195	1.35108	0.859	0.258	4.52364e-191	Tuft cells I	bik
adma	6.86572e-188	1.65667	0.301	0.028	1.44269e-183	Tuft cells I	adma
trib2	7.123e-188	0.865466	0.351	0.038	1.49676e-183	Tuft cells I	trib2
gnal	1.76799e-187	1.01757	0.505	0.082	3.71508e-183	Tuft cells I	gnal
zgc:158258	2.23065e-184	0.786287	0.258	0.02	4.68727e-180	Tuft cells I	zgc:158258
tox	1.46027e-179	0.881905	0.434	0.06	3.06847e-175	Tuft cells I	tox
dab2ipb1	3.07944e-179	1.34621	0.727	0.194	6.47082e-175	Tuft cells I	dab2ipb
grap2b1	3.3758e-178	0.911076	0.487	0.077	7.09357e-174	Tuft cells I	grap2b
bcl2l131	1.02974e-172	1.14293	0.374	0.049	2.1638e-168	Tuft cells I	bcl2l13
hck1	1.68949e-171	0.822182	0.447	0.065	3.55013e-167	Tuft cells I	hck
kalrnb1	9.10064e-170	0.946901	0.508	0.088	1.91232e-165	Tuft cells I	kalrnb
rdh10b1	1.17216e-167	1.68028	0.508	0.096	2.46306e-163	Tuft cells I	rdh10b
mical2b1	1.40864e-165	0.990982	0.47	0.078	2.95998e-161	Tuft cells I	mical2b
prox1a	5.55903e-161	0.735441	0.298	0.031	1.16812e-156	Tuft cells I	prox1a
ethe1	1.94593e-159	1.00578	0.477	0.086	4.08899e-155	Tuft cells I	ethe1
pttg1ipb	4.36096e-157	0.973891	0.414	0.066	9.16369e-153	Tuft cells I	pttg1ipb
klf7b1	1.50998e-154	1.2402	0.672	0.184	3.17291e-150	Tuft cells I	klf7b
nr4a2b	1.8649e-152	1.26987	0.391	0.058	3.9187e-148	Tuft cells I	nr4a2b
rhogb	8.34978e-151	0.945839	0.528	0.108	1.75454e-146	Tuft cells I	rhogb
ckbb	1.2222e-148	1.22114	0.462	0.084	2.56821e-144	Tuft cells I	ckbb
st3gal1l	6.35451e-146	0.881693	0.278	0.03	1.33527e-141	Tuft cells I	st3gal1l
si:ch211-195b11.31	1.11e-144	1.25273	0.934	0.445	2.33244e-140	Tuft cells I	si:ch211-195b11.3
kctd12.2	8.04133e-144	1.12494	0.472	0.089	1.68973e-139	Tuft cells I	kctd12.2
tp53bp2b	2.39519e-139	0.692365	0.303	0.038	5.03302e-135	Tuft cells I	tp53bp2b
rassf7b	8.62718e-137	1.15694	0.801	0.31	1.81283e-132	Tuft cells I	rassf7b
icn	1.1852e-135	1.28381	0.992	0.878	2.49046e-131	Tuft cells I	icn
ncf2	5.78209e-135	0.581746	0.255	0.027	1.21499e-130	Tuft cells I	ncf2
camsap1b	7.0228e-134	0.683537	0.311	0.042	1.4757e-129	Tuft cells I	camsap1b
sat1a.21	3.13398e-129	1.30811	0.955	0.752	6.58542e-125	Tuft cells I	sat1a.2
myo6a	1.05266e-128	0.72658	0.399	0.07	2.21195e-124	Tuft cells I	myo6a
bmf2	2.23835e-127	0.661324	0.278	0.035	4.70344e-123	Tuft cells I	bmf2
emp2	2.41445e-127	0.794747	0.361	0.06	5.07349e-123	Tuft cells I	emp2
rgs131	1.07075e-126	0.840583	0.674	0.177	2.24997e-122	Tuft cells I	rgs13
si:zfos-2070c2.3	3.7849e-126	1.20999	0.475	0.105	7.95321e-122	Tuft cells I	si:zfos-2070c2.3
si:zfos-943e10.1	1.06962e-125	1.11793	0.543	0.138	2.2476e-121	Tuft cells I	si:zfos-943e10.1
tprg1	1.23763e-124	0.952775	0.515	0.123	2.60063e-120	Tuft cells I	tprg1
si:dkey-204f11.64	3.57084e-124	0.870111	0.475	0.106	7.5034e-120	Tuft cells I	si:dkey-204f11.64
spsb4a	2.00837e-123	0.696429	0.341	0.054	4.22019e-119	Tuft cells I	spsb4a
ugt8	8.18181e-123	0.903451	0.449	0.095	1.71924e-118	Tuft cells I	ugt8
edn21	1.82021e-122	2.34944	0.646	0.208	3.82481e-118	Tuft cells I	edn2
snx7	1.21154e-121	0.786791	0.424	0.086	2.54582e-117	Tuft cells I	snx7
mhc2a1	5.92193e-121	1.08645	0.932	0.52	1.24437e-116	Tuft cells I	mhc2a
ptmaa1	1.10339e-120	1.16331	0.937	0.73	2.31855e-116	Tuft cells I	ptmaa
pik3cg	2.99713e-119	0.610199	0.374	0.064	6.29786e-115	Tuft cells I	pik3cg
gnb1b	6.09249e-119	1.12637	0.889	0.547	1.28022e-114	Tuft cells I	gnb1b
lgr4	2.30398e-118	0.883909	0.374	0.066	4.84136e-114	Tuft cells I	lgr4
sdc41	4.22747e-117	1.04755	0.985	0.76	8.88319e-113	Tuft cells I	sdc4
tubb4b1	1.08804e-115	1.12255	0.914	0.702	2.2863e-111	Tuft cells I	tubb4b
cyp26b11	1.43946e-113	1.68824	0.475	0.11	3.02473e-109	Tuft cells I	cyp26b1
cgnb	3.28795e-112	0.695442	0.313	0.049	6.90898e-108	Tuft cells I	cgnb
kif5ba.1	2.09324e-111	0.719675	0.318	0.052	4.39852e-107	Tuft cells I	kif5ba.1
bcl6aa	4.35552e-111	0.698601	0.285	0.042	9.15226e-107	Tuft cells I	bcl6aa
grasp1	5.97934e-107	0.826111	0.49	0.119	1.25644e-102	Tuft cells I	grasp
cd74b	9.83471e-105	0.859674	0.962	0.745	2.06657e-100	Tuft cells I	cd74b
mhc2dab1	2.16775e-101	0.935862	0.939	0.613	4.55509e-97	Tuft cells I	mhc2dab
mhc1zba	1.44806e-100	0.8662	0.962	0.816	3.04281e-96	Tuft cells I	mhc1zba
rcan1a1	3.22057e-100	1.32117	0.649	0.24	6.76739e-96	Tuft cells I	rcan1a
spry41	1.11707e-98	1.04831	0.654	0.244	2.34731e-94	Tuft cells I	spry4
foxc1b	9.88982e-95	0.956264	0.376	0.084	2.07815e-90	Tuft cells I	foxc1b
inpp5b	1.63561e-94	0.597605	0.316	0.059	3.4369e-90	Tuft cells I	inpp5b
spry2	4.09753e-93	0.719483	0.404	0.093	8.61014e-89	Tuft cells I	spry2
f11r.11	6.46606e-93	0.870122	0.899	0.522	1.35871e-88	Tuft cells I	f11r.1
atg4da	1.628e-92	0.674928	0.318	0.061	3.42092e-88	Tuft cells I	atg4da
agr2	3.21593e-92	0.492994	0.306	0.055	6.75764e-88	Tuft cells I	agr2
BX664625.11	4.60959e-91	0.567246	0.265	0.043	9.68613e-87	Tuft cells I	BX664625.1
usp54a	4.59125e-89	0.653378	0.263	0.043	9.64758e-85	Tuft cells I	usp54a
fam210b	4.63979e-86	0.806609	0.46	0.134	9.74959e-82	Tuft cells I	fam210b
C18H19orf12.3	1.09011e-83	0.608786	0.278	0.052	2.29065e-79	Tuft cells I	C18H19orf12.3
si:ch73-347e22.8	2.73024e-83	0.639745	0.321	0.068	5.73706e-79	Tuft cells I	si:ch73-347e22.8
ppp1r14bb	5.47567e-82	0.804169	0.48	0.151	1.1506e-77	Tuft cells I	ppp1r14bb
ifi301	9.54941e-82	0.987533	0.851	0.489	2.00662e-77	Tuft cells I	ifi30
slc3a2a1	8.10201e-81	0.672848	0.273	0.05	1.70248e-76	Tuft cells I	slc3a2a
si:ch211-13k12.2	1.77296e-80	0.674427	0.273	0.051	3.72552e-76	Tuft cells I	si:ch211-13k12.2
b2m1	2.18102e-80	0.713058	0.982	0.932	4.58299e-76	Tuft cells I	b2m
stard142	3.41347e-79	0.685542	0.465	0.134	7.17273e-75	Tuft cells I	stard14
gnb1a	4.76968e-79	0.86213	0.717	0.354	1.00225e-74	Tuft cells I	gnb1a
atp1b1a1	1.59519e-78	0.852073	0.871	0.551	3.35198e-74	Tuft cells I	atp1b1a
acsbg2	2.42634e-78	0.811479	0.497	0.165	5.09846e-74	Tuft cells I	acsbg2
selenow2b1	8.84259e-78	0.813506	0.412	0.116	1.85809e-73	Tuft cells I	selenow2b
si:ch211-160o17.2	4.93158e-77	0.630199	0.278	0.054	1.03627e-72	Tuft cells I	si:ch211-160o17.2
csk	1.15244e-76	0.74966	0.364	0.092	2.42162e-72	Tuft cells I	csk
si:dkey-28b4.7	2.07698e-75	0.796109	0.503	0.177	4.36436e-71	Tuft cells I	si:dkey-28b4.7
il17ra1a	4.48765e-75	0.725279	0.389	0.105	9.42989e-71	Tuft cells I	il17ra1a
macc1	7.68572e-75	0.765721	0.523	0.18	1.615e-70	Tuft cells I	macc1
cd74a1	4.60751e-74	0.465904	0.985	0.872	9.68176e-70	Tuft cells I	cd74a
plekhg5b1	7.9221e-73	0.836894	0.318	0.075	1.66467e-68	Tuft cells I	plekhg5b
si:ch1073-392o20.2	9.09789e-73	0.810515	0.644	0.286	1.91174e-68	Tuft cells I	si:ch1073-392o20.2
kras1	1.26165e-72	0.817688	0.505	0.179	2.6511e-68	Tuft cells I	kras
rab11fip1a	7.53325e-72	0.724086	0.402	0.116	1.58296e-67	Tuft cells I	rab11fip1a
aplp21	1.3017e-71	0.908454	0.646	0.284	2.73527e-67	Tuft cells I	aplp2
stk17al1	2.16756e-71	0.71602	0.631	0.245	4.55469e-67	Tuft cells I	stk17al
rhoab1	3.67935e-69	0.767218	0.876	0.577	7.73141e-65	Tuft cells I	rhoab
rarres3l	2.22399e-68	0.772481	0.323	0.08	4.67328e-64	Tuft cells I	rarres3l
si:dkey-172h23.21	1.6956e-66	0.613114	0.394	0.111	3.56295e-62	Tuft cells I	si:dkey-172h23.2
h3f3d	5.72253e-66	0.630464	0.932	0.743	1.20247e-61	Tuft cells I	h3f3d
bicdl2	1.68282e-65	0.77025	0.482	0.172	3.53611e-61	Tuft cells I	bicdl2
lamp1b	3.79575e-65	0.591437	0.283	0.066	7.976e-61	Tuft cells I	lamp1b
si:dkey-171c9.31	4.14341e-65	0.639022	0.306	0.073	8.70654e-61	Tuft cells I	si:dkey-171c9.3
si:ch211-71m22.1	5.39212e-65	0.654229	0.437	0.146	1.13305e-60	Tuft cells I	si:ch211-71m22.1
ap1s3b1	1.87811e-64	0.666614	0.477	0.172	3.94647e-60	Tuft cells I	ap1s3b
cst32	2.77046e-64	0.853673	0.811	0.506	5.82156e-60	Tuft cells I	cst3
reep51	3.36311e-64	0.705362	0.78	0.459	7.06691e-60	Tuft cells I	reep5
ankrd22	2.56152e-63	0.84428	0.646	0.319	5.38251e-59	Tuft cells I	ankrd22
s100v1	4.48078e-63	0.767549	0.616	0.277	9.41545e-59	Tuft cells I	s100v1
mid1ip1a3	6.65356e-62	0.817464	0.503	0.188	1.39811e-57	Tuft cells I	mid1ip1a
actb11	9.34658e-62	0.671876	0.975	0.925	1.964e-57	Tuft cells I	actb1
capn81	2.23968e-61	0.544903	0.275	0.063	4.70623e-57	Tuft cells I	capn8
hopx1	2.81665e-61	0.608743	0.631	0.271	5.91862e-57	Tuft cells I	hopx
si:ch73-91k6.2	9.15985e-61	0.671427	0.51	0.197	1.92476e-56	Tuft cells I	si:ch73-91k6.2
pgd	1.0281e-60	0.771407	0.611	0.293	2.16035e-56	Tuft cells I	pgd
tmem176l.43	2.23637e-60	0.768655	0.722	0.383	4.69928e-56	Tuft cells I	tmem176l.4
zgc:1527532	2.01186e-59	0.984209	0.556	0.239	4.22752e-55	Tuft cells I	zgc:152753
fxyd11	3.44256e-59	0.738195	0.614	0.293	7.23385e-55	Tuft cells I	fxyd1
zgc:174906	5.26716e-59	0.646737	0.384	0.123	1.10679e-54	Tuft cells I	zgc:174906
2021-06-01	1.31091e-58	1.1519	0.919	0.699	2.75461e-54	Tuft cells I	jun
mid1ip1b1	3.92852e-58	0.719388	0.568	0.241	8.255e-54	Tuft cells I	mid1ip1b
baxa.1	4.72043e-58	0.744337	0.46	0.174	9.91904e-54	Tuft cells I	baxa.1
cldnb3	7.8847e-58	0.567259	0.962	0.63	1.65681e-53	Tuft cells I	cldnb
dnajb1b	1.94219e-57	1.20011	0.462	0.171	4.08113e-53	Tuft cells I	dnajb1b
cfl11	2.47218e-57	0.590893	0.861	0.549	5.19479e-53	Tuft cells I	cfl1
map1lc3a1	1.6481e-56	0.713912	0.518	0.216	3.46316e-52	Tuft cells I	map1lc3a
ptmab1	6.73806e-56	0.666427	0.927	0.789	1.41587e-51	Tuft cells I	ptmab
bida1	3.10518e-55	0.709129	0.447	0.161	6.52491e-51	Tuft cells I	bida
mapre1a	8.81489e-55	0.482091	0.295	0.078	1.85227e-50	Tuft cells I	mapre1a
calm1b1	1.34582e-54	0.583982	0.644	0.303	2.82797e-50	Tuft cells I	calm1b
tsc22d32	1.43238e-54	0.849404	0.679	0.364	3.00987e-50	Tuft cells I	tsc22d3
b2ml1	1.46243e-54	0.597873	0.97	0.863	3.07301e-50	Tuft cells I	b2ml
nectin4a2	1.71047e-54	0.600466	0.359	0.115	3.59422e-50	Tuft cells I	nectin4a
ubl3a1	2.89148e-53	0.804588	0.523	0.231	6.07587e-49	Tuft cells I	ubl3a
s100u	4.00393e-51	0.608232	0.619	0.303	8.41345e-47	Tuft cells I	s100u
sptssa	4.92222e-51	0.687428	0.629	0.339	1.03431e-46	Tuft cells I	sptssa
ENSDARG00000105068	4.92358e-50	0.586446	0.444	0.172	1.03459e-45	Tuft cells I	ENSDARG00000105068
klf6a2	1.25681e-49	0.613619	0.886	0.609	2.64093e-45	Tuft cells I	klf6a
si:dkey-79d12.5	6.04964e-49	0.703006	0.715	0.439	1.27121e-44	Tuft cells I	si:dkey-79d12.5
dlgap4a	1.74627e-48	0.601868	0.341	0.114	3.66943e-44	Tuft cells I	dlgap4a
afdna1	2.42028e-48	0.540908	0.503	0.208	5.08574e-44	Tuft cells I	afdna
bcl2l101	3.84199e-48	0.750021	0.788	0.518	8.07317e-44	Tuft cells I	bcl2l10
asph	5.00268e-48	0.554082	0.295	0.087	1.05121e-43	Tuft cells I	asph
oaz1b1	1.09665e-47	0.613355	0.846	0.607	2.30439e-43	Tuft cells I	oaz1b
mef2aa	4.10644e-47	0.513694	0.437	0.168	8.62886e-43	Tuft cells I	mef2aa
cxcr4b1	1.21269e-46	0.719326	0.677	0.355	2.54822e-42	Tuft cells I	cxcr4b
bcl2l1	2.21746e-46	0.903039	0.402	0.159	4.65955e-42	Tuft cells I	bcl2l1
ywhaqa	1.42501e-45	0.715644	0.596	0.335	2.99437e-41	Tuft cells I	ywhaqa
jund2	2.01865e-45	0.60463	0.838	0.559	4.24179e-41	Tuft cells I	jund
chmp1b1	2.64428e-45	0.614496	0.74	0.466	5.55643e-41	Tuft cells I	chmp1b
fthl271	3.98218e-44	0.640152	0.96	0.878	8.36776e-40	Tuft cells I	fthl27
mhc1uka	1.32398e-42	0.676853	0.523	0.253	2.78208e-38	Tuft cells I	mhc1uka
fam13b	1.62917e-42	0.488729	0.343	0.121	3.42337e-38	Tuft cells I	fam13b
si:ch211-286b5.5	2.07331e-42	0.662839	0.545	0.288	4.35664e-38	Tuft cells I	si:ch211-286b5.5
tuft1a	2.19324e-42	0.635577	0.396	0.154	4.60865e-38	Tuft cells I	tuft1a
dusp12	2.64571e-42	0.714764	0.588	0.305	5.55943e-38	Tuft cells I	dusp1
ctss2.2	7.76117e-42	0.460497	0.503	0.229	1.63086e-37	Tuft cells I	ctss2.2
cox8b1	9.06766e-42	0.61688	0.452	0.197	1.90539e-37	Tuft cells I	cox8b
hmgb2a	9.82784e-42	0.471412	0.816	0.576	2.06512e-37	Tuft cells I	hmgb2a
chmp2a1	3.78197e-41	0.553957	0.641	0.369	7.94706e-37	Tuft cells I	chmp2a
calm3b	3.87178e-41	0.614209	0.631	0.367	8.13577e-37	Tuft cells I	calm3b
fam126a	4.77633e-41	0.498869	0.263	0.079	1.00365e-36	Tuft cells I	fam126a
zgc:175088	8.0664e-41	0.567734	0.366	0.142	1.69499e-36	Tuft cells I	zgc:175088
pfn2	1.19846e-40	0.643877	0.699	0.454	2.51832e-36	Tuft cells I	pfn2
gabarapa	1.89763e-40	0.594674	0.593	0.327	3.98748e-36	Tuft cells I	gabarapa
fam214a1	2.41154e-40	0.468079	0.263	0.078	5.06737e-36	Tuft cells I	fam214a
ndrg2	3.75739e-40	0.593935	0.346	0.131	7.89541e-36	Tuft cells I	ndrg2
tuba8l41	4.63152e-40	0.513489	0.902	0.719	9.73222e-36	Tuft cells I	tuba8l4
slka	1.18604e-39	0.579536	0.288	0.092	2.49222e-35	Tuft cells I	slka
gabarapb1	2.03288e-39	0.538302	0.616	0.345	4.2717e-35	Tuft cells I	gabarapb
ezrb	2.1803e-39	0.572527	0.601	0.33	4.58146e-35	Tuft cells I	ezrb
wu:fb18f061	4.87514e-39	0.581039	0.432	0.19	1.02441e-34	Tuft cells I	wu:fb18f06
gstp1	4.88086e-39	0.691288	0.71	0.464	1.02562e-34	Tuft cells I	gstp1
pdcd6ip	5.78666e-39	0.546595	0.399	0.169	1.21595e-34	Tuft cells I	pdcd6ip
si:ch211-79k12.11	6.74327e-39	0.817596	0.576	0.319	1.41696e-34	Tuft cells I	si:ch211-79k12.1
si:ch1073-190k2.11	1.58705e-38	0.498388	0.588	0.304	3.33487e-34	Tuft cells I	si:ch1073-190k2.1
ywhah	1.87317e-38	0.696853	0.311	0.113	3.93609e-34	Tuft cells I	ywhah
spint21	5.26195e-38	0.566178	0.679	0.405	1.10569e-33	Tuft cells I	spint2
elf32	8.84223e-38	0.733519	0.684	0.404	1.85802e-33	Tuft cells I	elf3
serpinb1	9.70682e-38	0.517586	0.407	0.176	2.03969e-33	Tuft cells I	serpinb1
cd164	3.58082e-37	0.545047	0.263	0.085	7.52437e-33	Tuft cells I	cd164
ubc1	6.80917e-37	0.424379	0.929	0.826	1.43081e-32	Tuft cells I	ubc
zgc:123107	1.06944e-36	0.602857	0.391	0.165	2.24722e-32	Tuft cells I	zgc:123107
nck1b	1.64048e-36	0.631008	0.354	0.143	3.44714e-32	Tuft cells I	nck1b
chmp2bb1	3.50735e-36	0.578037	0.487	0.244	7.37e-32	Tuft cells I	chmp2bb
pdcl	5.06574e-36	0.549101	0.414	0.186	1.06446e-31	Tuft cells I	pdcl
dusp22	6.45128e-36	0.571303	0.692	0.404	1.35561e-31	Tuft cells I	dusp2
tnk1	9.08849e-36	0.565261	0.394	0.172	1.90976e-31	Tuft cells I	tnk1
ywhabl	1.07337e-35	0.555766	0.689	0.45	2.25548e-31	Tuft cells I	ywhabl
sinhcaf1	2.31034e-35	0.539001	0.402	0.173	4.85472e-31	Tuft cells I	sinhcaf
ier2b	2.48511e-35	0.751747	0.884	0.74	5.22195e-31	Tuft cells I	ier2b
ctsh	4.36359e-35	0.468325	0.348	0.138	9.16922e-31	Tuft cells I	ctsh
higd1a	4.92996e-35	0.466209	0.914	0.766	1.03593e-30	Tuft cells I	higd1a
eif11	1.09183e-34	0.402062	0.932	0.766	2.29426e-30	Tuft cells I	eif1
hspa8	1.3532e-34	0.383011	0.967	0.893	2.84348e-30	Tuft cells I	hspa8
slc7a3b	2.47397e-34	0.538187	0.356	0.147	5.19856e-30	Tuft cells I	slc7a3b
rhov2	2.55129e-34	0.504671	0.568	0.301	5.36102e-30	Tuft cells I	rhov
atp2a3	3.26751e-34	0.48486	0.442	0.205	6.86601e-30	Tuft cells I	atp2a3
gng51	6.75087e-34	0.522835	0.591	0.35	1.41856e-29	Tuft cells I	gng5
tcima	8.7537e-34	0.685488	0.487	0.242	1.83942e-29	Tuft cells I	tcima
nfe2l2a1	2.49355e-33	0.491741	0.679	0.431	5.23969e-29	Tuft cells I	nfe2l2a
h3f3b.1.1	2.96652e-33	0.490138	0.702	0.485	6.23354e-29	Tuft cells I	h3f3b.1.1
ptbp3	3.57308e-33	0.571633	0.427	0.206	7.50811e-29	Tuft cells I	ptbp3
arrdc1a1	3.74499e-33	0.525173	0.432	0.207	7.86935e-29	Tuft cells I	arrdc1a
si:ch73-234b20.5	5.28653e-33	0.52979	0.437	0.21	1.11086e-28	Tuft cells I	si:ch73-234b20.5
selenow1	6.0291e-33	0.385963	0.909	0.733	1.2669e-28	Tuft cells I	selenow1
prelid3b1	7.35871e-33	0.514474	0.841	0.638	1.54628e-28	Tuft cells I	prelid3b
epcam2	7.79915e-33	0.304538	0.992	0.853	1.63883e-28	Tuft cells I	epcam
zbtb2b	1.10322e-32	0.557753	0.301	0.115	2.31819e-28	Tuft cells I	zbtb2b
zfand5b	1.14528e-32	0.547595	0.702	0.48	2.40658e-28	Tuft cells I	zfand5b
pfkfb3	1.14744e-32	0.656962	0.389	0.174	2.41112e-28	Tuft cells I	pfkfb3
psenen	1.79413e-32	0.488462	0.346	0.147	3.77001e-28	Tuft cells I	psenen
ncor1	5.25604e-32	0.506677	0.384	0.173	1.10445e-27	Tuft cells I	ncor1
oaz1a	1.12777e-31	0.448027	0.859	0.641	2.36979e-27	Tuft cells I	oaz1a
tmem106ba	1.3838e-31	0.488694	0.343	0.146	2.90778e-27	Tuft cells I	tmem106ba
tax1bp1b1	3.86299e-31	0.507273	0.586	0.347	8.11731e-27	Tuft cells I	tax1bp1b
mhc1uba	4.8745e-31	0.861629	0.523	0.285	1.02428e-26	Tuft cells I	mhc1uba
anxa4	6.07183e-31	0.571413	0.566	0.345	1.27587e-26	Tuft cells I	anxa4
h3f3b.1	8.42708e-31	0.430068	0.785	0.574	1.77078e-26	Tuft cells I	h3f3b.1
dazap2	9.82364e-31	0.550674	0.53	0.31	2.06424e-26	Tuft cells I	dazap2
arg21	1.27411e-30	0.539939	0.765	0.533	2.67729e-26	Tuft cells I	arg2
pmaip11	1.30744e-30	0.574227	0.79	0.564	2.74733e-26	Tuft cells I	pmaip1
stard3nl	3.62375e-30	0.472678	0.275	0.104	7.61459e-26	Tuft cells I	stard3nl
hnrnpaba	3.93572e-30	0.443325	0.806	0.575	8.27013e-26	Tuft cells I	hnrnpaba
tmem50a	5.55431e-30	0.489378	0.419	0.205	1.16713e-25	Tuft cells I	tmem50a
hmgcl	7.64916e-30	0.496256	0.293	0.117	1.60732e-25	Tuft cells I	hmgcl
oser1	9.83859e-30	0.413651	0.253	0.091	2.06738e-25	Tuft cells I	oser1
zgc:1124331	4.31894e-29	0.424612	0.275	0.105	9.07539e-25	Tuft cells I	zgc:112433
chmp5b	4.6409e-29	0.462869	0.667	0.446	9.75191e-25	Tuft cells I	chmp5b
ube2l3a	5.03509e-29	0.539146	0.432	0.228	1.05802e-24	Tuft cells I	ube2l3a
socs3b	8.87612e-29	0.537679	0.404	0.194	1.86514e-24	Tuft cells I	socs3b
degs1	8.97558e-29	0.554993	0.412	0.207	1.88604e-24	Tuft cells I	degs1
mycb1	1.22621e-28	0.657694	0.664	0.43	2.57664e-24	Tuft cells I	mycb
ip6k2a	1.65618e-28	0.45085	0.449	0.231	3.48014e-24	Tuft cells I	ip6k2a
ncaldb1	2.56693e-28	0.521418	0.288	0.114	5.3939e-24	Tuft cells I	ncaldb
akap131	2.71328e-28	0.43833	0.343	0.146	5.70142e-24	Tuft cells I	akap13
ptp4a2b	3.49845e-28	0.536747	0.722	0.528	7.3513e-24	Tuft cells I	ptp4a2b
abhd17b	3.95726e-28	0.433941	0.27	0.104	8.31539e-24	Tuft cells I	abhd17b
cib1	4.15123e-28	0.402936	0.394	0.189	8.72297e-24	Tuft cells I	cib1
cd9b2	4.7321e-28	0.364239	0.884	0.615	9.94355e-24	Tuft cells I	cd9b
psme2	5.05687e-28	0.458888	0.596	0.374	1.0626e-23	Tuft cells I	psme2
si:ch211-132b12.7	5.46639e-28	0.549184	0.336	0.147	1.14865e-23	Tuft cells I	si:ch211-132b12.7
abhd2a	8.09562e-28	0.487849	0.336	0.148	1.70113e-23	Tuft cells I	abhd2a
ube2e3	1.12329e-27	0.529506	0.518	0.315	2.36037e-23	Tuft cells I	ube2e3
cdc42l1	2.07265e-27	0.398561	0.755	0.544	4.35527e-23	Tuft cells I	cdc42l
chmp4bb1	2.13755e-27	0.425191	0.525	0.308	4.49163e-23	Tuft cells I	chmp4bb
si:dkey-25e12.31	3.15926e-27	0.425868	0.455	0.232	6.63856e-23	Tuft cells I	si:dkey-25e12.3
si:ch211-136m16.81	3.62747e-27	0.391921	0.29	0.113	7.6224e-23	Tuft cells I	si:ch211-136m16.8
gnaia	3.82345e-27	0.408691	0.333	0.147	8.03421e-23	Tuft cells I	gnaia
nrbf2b	4.06754e-27	0.397452	0.263	0.101	8.54713e-23	Tuft cells I	nrbf2b
smad1	7.29586e-27	0.357219	0.278	0.112	1.53308e-22	Tuft cells I	smad1
BX548028.1	1.31403e-26	0.462967	0.361	0.166	2.76117e-22	Tuft cells I	BX548028.1
naga	1.35528e-26	0.309018	0.285	0.114	2.84785e-22	Tuft cells I	naga
micu2	2.21189e-26	0.451196	0.374	0.185	4.64784e-22	Tuft cells I	micu2
sh3bp5la	3.19553e-26	0.50475	0.379	0.185	6.71477e-22	Tuft cells I	sh3bp5la
tspan151	4.01655e-26	0.469948	0.394	0.196	8.43999e-22	Tuft cells I	tspan15
CABZ01087560.1	8.20737e-26	0.480057	0.343	0.167	1.72461e-21	Tuft cells I	CABZ01087560.1
herpud12	8.95263e-26	0.517827	0.402	0.205	1.88122e-21	Tuft cells I	herpud1
si:ch211-270g19.51	1.24578e-25	1.01809	0.364	0.178	2.61775e-21	Tuft cells I	si:ch211-270g19.5
capns1b1	1.28701e-25	0.386949	0.46	0.252	2.70439e-21	Tuft cells I	capns1b
mfsd6a	1.32704e-25	0.332917	0.253	0.097	2.78852e-21	Tuft cells I	mfsd6a
myl12.11	1.52745e-25	0.385393	0.851	0.673	3.20964e-21	Tuft cells I	myl12.1
arhgap5	3.72601e-25	0.389546	0.348	0.161	7.82946e-21	Tuft cells I	arhgap5
BX936337.11	8.22071e-25	0.420088	0.682	0.463	1.72742e-20	Tuft cells I	BX936337.1
sertad2a	8.68861e-25	0.464036	0.295	0.131	1.82574e-20	Tuft cells I	sertad2a
fuca21	8.89893e-25	0.407092	0.318	0.141	1.86993e-20	Tuft cells I	fuca2
myclb	1.00859e-24	0.454375	0.283	0.118	2.11935e-20	Tuft cells I	myclb
zfp36l1b2	1.13956e-24	0.81345	0.465	0.272	2.39457e-20	Tuft cells I	zfp36l1b
anp32a	1.3069e-24	0.51008	0.492	0.294	2.7462e-20	Tuft cells I	anp32a
anxa11b	1.36808e-24	0.489701	0.538	0.349	2.87475e-20	Tuft cells I	anxa11b
cited4a	1.68184e-24	0.652558	0.402	0.215	3.53405e-20	Tuft cells I	cited4a
fam107b1	2.13353e-24	0.587058	0.424	0.231	4.48319e-20	Tuft cells I	fam107b
si:dkeyp-27c8.21	2.17803e-24	0.428634	0.407	0.209	4.57669e-20	Tuft cells I	si:dkeyp-27c8.2
cnot6a	2.17957e-24	0.420843	0.333	0.156	4.57993e-20	Tuft cells I	cnot6a
cmtm6	2.20079e-24	0.508218	0.424	0.233	4.62452e-20	Tuft cells I	cmtm6
etnk11	2.36855e-24	0.398403	0.439	0.228	4.97704e-20	Tuft cells I	etnk1
creb3l3l1	2.54072e-24	0.406398	0.538	0.323	5.33882e-20	Tuft cells I	creb3l3l
[truncated: 4,114 more rows]
