# Supplementary material for: Single-cell transcriptomic analysis of neuroepithelial cells and other cell types of the gills of zebrafish (Danio rerio) exposed to hypoxia
Source: Sci Rep. 2022 Jun 16;12:10144. doi: 10.1038/s41598-022-13693-1 (PMC9203529; doi:10.1038/s41598-022-13693-1)
Supplement: Supplementary file 2 — Supplementary Table S2. [file 41598_2022_13693_MOESM2_ESM.xlsx]

## Sheet: All clusters
Supplementary Table S2. List of all genes from gill cells that were significantly upregulated following exposure to two weeks of chronic hypoxia. These are the results of differential expression analysis and correspond to Figure 6C, in which only the top 40 upregulated genes were displayed. The average log-fold change in expression is provided. Positive values indicate that the gene is highly exp…
Gene transcript	P-value	Average log-fold change	pct.1	pct.2	Adjusted P-value
sparc	1.39e-108	1.00928	0.49	0.302	2.92e-104
si:ch1073-406l10.2	5.23e-95	0.89567	0.411	0.237	1.1e-90
gadd45bb	1.24e-73	0.720801	0.458	0.314	2.61e-69
ccl20b	7.74e-37	0.719327	0.156	0.074	1.63e-32
sult2st1	2.02e-68	0.65735	0.397	0.252	4.25e-64
si:ch211-196h16.12	2.89e-51	0.65572	0.156	0.057	6.07e-47
thy1	5.27e-60	0.621826	0.54	0.415	1.11e-55
cldn1	7.62e-55	0.606029	0.336	0.21	1.6e-50
cldni	2.21e-71	0.585012	0.695	0.564	4.65e-67
apoc1	6.01e-35	0.582059	0.196	0.107	1.26e-30
socs3a	1.24e-55	0.578119	0.603	0.494	2.6e-51
col4a4	1.06e-48	0.549594	0.249	0.134	2.24e-44
zgc:158343	2.05e-54	0.541041	0.54	0.422	4.3e-50
apoeb	6.59e-64	0.539552	0.758	0.639	1.38e-59
inhbb	1.3e-29	0.537935	0.186	0.107	2.73e-25
f3a	1.66e-45	0.535083	0.527	0.427	3.48e-41
gadd45ga	8.58e-39	0.530736	0.327	0.219	1.8e-34
id1	4.45e-45	0.523847	0.498	0.388	9.36e-41
bcam	1.45e-48	0.51294	0.296	0.177	3.04e-44
cxl34b.11	1.83e-40	0.496908	0.331	0.224	3.84e-36
cxcl18b	1.17e-34	0.488953	0.562	0.467	2.47e-30
gadd45ba	2.38e-46	0.467575	0.618	0.522	5e-42
col4a3	1.86e-42	0.464521	0.261	0.151	3.91e-38
cxcl14	1.48e-43	0.462809	0.207	0.105	3.12e-39
akap12b	1.42e-46	0.452403	0.236	0.126	2.99e-42
ponzr3	6.59e-16	0.449571	0.198	0.143	1.39e-11
cfl1l	3.18e-70	0.449435	0.743	0.659	6.68e-66
mcl1b	6.54e-67	0.449147	0.671	0.568	1.37e-62
sulf1	3.86e-33	0.436205	0.172	0.09	8.12e-29
hpgd	4.73e-33	0.431518	0.211	0.127	9.95e-29
epas1a	4.44e-39	0.430434	0.245	0.144	9.33e-35
epas1b	4.52e-44	0.410737	0.438	0.316	9.5e-40
tmsb1	8.21e-71	0.403279	0.884	0.832	1.73e-66
jdp2b	9.69e-17	0.394593	0.606	0.557	2.04e-12
her6	3.03e-20	0.384439	0.263	0.192	6.36e-16
si:ch1073-303k11.2	2.76e-27	0.383775	0.262	0.175	5.8e-23
spaca4l	1.08e-40	0.383376	0.45	0.342	2.28e-36
cfd	3.24e-42	0.383365	0.707	0.618	6.81e-38
limch1b	2.98e-34	0.382512	0.204	0.116	6.26e-30
cd44a	6.76e-19	0.381482	0.283	0.217	1.42e-14
si:ch73-335l21.4	1.33e-50	0.37958	0.736	0.639	2.79e-46
htra1b	8.68e-31	0.368133	0.148	0.075	1.82e-26
cyp26b1	5.67e-29	0.365548	0.142	0.071	1.19e-24
limk2	1.25e-26	0.362659	0.335	0.249	2.63e-22
zgc:162730	5.03e-59	0.357027	0.837	0.771	1.06e-54
zgc:110339	6.66e-17	0.351313	0.322	0.263	1.4e-12
ackr3b	1.57e-33	0.35127	0.208	0.119	3.29e-29
timp2a	6.15e-34	0.347475	0.163	0.083	1.29e-29
zgc:86896	1.88e-26	0.345343	0.206	0.131	3.96e-22
epcam	4.8e-58	0.342614	0.879	0.81	1.01e-53
cd9b	1.69e-42	0.33932	0.647	0.572	3.55e-38
ak1	6.72e-24	0.334157	0.48	0.413	1.41e-19
edn2	1.16e-31	0.333789	0.248	0.156	2.43e-27
steap4	1.11e-11	0.329822	0.205	0.157	2.33e-07
junba	8.34e-52	0.328417	0.848	0.798	1.75e-47
ptgs2a	9.55e-28	0.327164	0.4	0.31	2.01e-23
dag1	1.34e-20	0.322438	0.279	0.209	2.82e-16
cst3	6.95e-26	0.319642	0.536	0.472	1.46e-21
tagln2	4.22e-49	0.315077	0.752	0.689	8.88e-45
rpz5	1.82e-29	0.309963	0.455	0.359	3.82e-25
fosab	1.21e-33	0.309516	0.803	0.743	2.54e-29
ch25h	4.97e-16	0.308091	0.307	0.241	1.04e-11
gata2a	3.43e-22	0.307804	0.163	0.098	7.21e-18
ptprfb	3.31e-22	0.305442	0.496	0.431	6.95e-18
rhbg	3.29e-11	0.305379	0.412	0.365	6.92e-07
agrn	8.06e-21	0.304527	0.187	0.121	1.69e-16
sdc4	8.75e-48	0.303636	0.79	0.721	1.84e-43
jun	3.78e-20	0.303524	0.722	0.673	7.95e-16
si:rp71-77l1.1	9.52e-29	0.301292	0.466	0.383	2e-24
actb1	7.35e-86	0.300866	0.941	0.901	1.54e-81
cldn7b	9.23e-25	0.3	0.635	0.582	1.94e-20
actb2	2.86e-109	0.299235	0.975	0.957	6.02e-105
cldne	2.2e-05	0.298695	0.397	0.369	0.461637
lgals3b	1.16e-25	0.2955	0.381	0.307	2.43e-21
si:dkey-112a7.5	2.62e-46	0.294429	0.653	0.526	5.51e-42
lama5	3.6e-21	0.29425	0.185	0.119	7.57e-17
ctsla	9.3e-14	0.290967	0.295	0.238	1.95e-09
irs2b	4.06e-15	0.288884	0.395	0.338	8.53e-11
znf703	9.44e-22	0.288148	0.192	0.125	1.98e-17
adrb3a	4.38e-23	0.285813	0.182	0.115	9.2e-19
pxna	5.26e-21	0.28504	0.292	0.222	1.1e-16
net1	9.31e-14	0.28274	0.52	0.471	1.96e-09
zgc:153911	3.62e-26	0.281229	0.661	0.59	7.61e-22
clstn1	2.39e-20	0.27949	0.123	0.068	5.03e-16
si:ch211-15b10.6	7.48e-09	0.279273	0.38	0.344	0.000157158
anxa5b	8.51e-18	0.278277	0.367	0.299	1.79e-13
CR762483.1	3.67e-15	0.276485	0.428	0.359	7.7e-11
selenop	6.32e-19	0.272434	0.298	0.227	1.33e-14
cd151l	4.65e-21	0.271662	0.228	0.158	9.77e-17
cebpd	2e-14	0.271488	0.387	0.325	4.2e-10
si:ch211-117l17.6	4.01e-24	0.271416	0.206	0.13	8.43e-20
myh9a	1.01e-14	0.268107	0.459	0.403	2.12e-10
pros1	5.9e-21	0.263562	0.115	0.061	1.24e-16
sox11a	6.52e-08	0.263074	0.168	0.132	0.0013707
pfn1	3.86e-45	0.262272	0.873	0.833	8.11e-41
si:ch211-270g19.5	7.18e-14	0.259579	0.2	0.145	1.51e-09
phlda2	4.5e-29	0.257227	0.772	0.703	9.46e-25
mvp	1e-17	0.256799	0.612	0.576	2.11e-13
rgs12b	1.3e-18	0.256283	0.212	0.148	2.73e-14
cotl1	3.54e-17	0.256227	0.599	0.553	7.44e-13
timp2b	5.32e-21	0.254252	0.31	0.229	1.12e-16
tfpia	1.59e-19	0.253724	0.367	0.294	3.34e-15
